# Supplementary material for: Effectiveness and mechanisms of the arts therapies in forensic care. A systematic review, narrative synthesis, and meta analysis
Source: Front Psychiatry. 2023 May 19;14:1128252. doi: 10.3389/fpsyt.2023.1128252 (PMC10235769; doi:10.3389/fpsyt.2023.1128252)
Supplement: Supplementary material 2 — Data-extraction sheet. [file Data_Sheet_2.XLSX]

## Sheet: Blad1
studyNumber	studyTitle	Instrument	Subscale	Authors_year	language	journal	design	NofMeasurements	design_remarks	studyQuality	outcome	instruments	measurementType	setting	setting_remarks	patientType	patientDiagnosis	comorbidity	comorbidityType	number_analyzed	Number_start	N_exp_group1	N_exp_group2	N_exp_group1_T2	N_exp_group2_T2	N_contr_group1	N_contr_group2	N_contr_group_T2	N_contr_group_T3	percentageMale	meanAge	rangeAge	meanIQ	ivType	ivContent	ivProtocol	Evidence Based Practice	Specific Method of AT	Type of Art Therapy	Type of Music Therapy	Group composition (more than one possible)	Group Size	Combination with Other Therapies (=Not AT/MT/DrT/DT)	Psychotherapeutic Theoretical Framework	controlCondition	Content of Control Condition	Control Type (Description)	number_of_sessions	Experimental - Frequency of Sessions (per week)
1	Art Therapy with Prison Inmates: a pilot study	Pre-post survey	Compliance with rules	Gussak (2004)	English	The Arts in Psychotherapy	3	2		2	FEATS and the pre-post test. Painting picking an apple from a tree: each client completed a drawing using standardized materials of a person picking an apple from a tree (PPAT) the first day and last day of the sessions. These drawings were compared as pre-post project, and were evaluated using the Formal Elements Art Therapy Scale rating guide	Pre-Post survey test; Formal Elements Art Therapy Scale (FEATS); Person Picking an Apple from a Tree (PPAT)	Questionnaire; Standardized Art Therapy	1	setting is forensic, but inclusion criteria is inmates with A1 disorder, so the option “forensic psychiatric” was chosen in “setting”	2	Axis I	999		39										100	999	21-63		1	1	1	1	1	1		3, 2	999	0	1	4			8	2
1			Compliance with correctional staff	Gussak (2004)	English	The Arts in Psychotherapy	3	2		2	FEATS and the pre-post test. Painting picking an apple from a tree: each client completed a drawing using standardized materials of a person picking an apple from a tree (PPAT) the first day and last day of the sessions. These drawings were compared as pre-post project, and were evaluated using the Formal Elements Art Therapy Scale rating guide	Pre-Post survey test; Formal Elements Art Therapy Scale (FEATS); Person Picking an Apple from a Tree (PPAT)	Questionnaire; Standardized Art Therapy	1	setting is forensic, but inclusion criteria is inmates with A1 disorder, so the option “forensic psychiatric” was chosen in “setting”	2	Axis I	999		39										100	999	21-63		1	1	1	1	1	1		3, 2	999	0	1	4			8	2
1			Socializes with peers	Gussak (2004)	English	The Arts in Psychotherapy	3	2		2	FEATS and the pre-post test. Painting picking an apple from a tree: each client completed a drawing using standardized materials of a person picking an apple from a tree (PPAT) the first day and last day of the sessions. These drawings were compared as pre-post project, and were evaluated using the Formal Elements Art Therapy Scale rating guide	Pre-Post survey test; Formal Elements Art Therapy Scale (FEATS); Person Picking an Apple from a Tree (PPAT)	Questionnaire; Standardized Art Therapy	1	setting is forensic, but inclusion criteria is inmates with A1 disorder, so the option “forensic psychiatric” was chosen in “setting”	2	Axis I	999		39										100	999	21-63		1	1	1	1	1	1		3, 2	999	0	1	4			8	2
1			Optimistic attitude towards meds	Gussak (2004)	English	The Arts in Psychotherapy	3	2		2	FEATS and the pre-post test. Painting picking an apple from a tree: each client completed a drawing using standardized materials of a person picking an apple from a tree (PPAT) the first day and last day of the sessions. These drawings were compared as pre-post project, and were evaluated using the Formal Elements Art Therapy Scale rating guide	Pre-Post survey test; Formal Elements Art Therapy Scale (FEATS); Person Picking an Apple from a Tree (PPAT)	Questionnaire; Standardized Art Therapy	1	setting is forensic, but inclusion criteria is inmates with A1 disorder, so the option “forensic psychiatric” was chosen in “setting”	2	Axis I	999		39										100	999	21-63		1	1	1	1	1	1		3, 2	999	0	1	4			8	2
1			Compliance with meds	Gussak (2004)	English	The Arts in Psychotherapy	3	2		2	FEATS and the pre-post test. Painting picking an apple from a tree: each client completed a drawing using standardized materials of a person picking an apple from a tree (PPAT) the first day and last day of the sessions. These drawings were compared as pre-post project, and were evaluated using the Formal Elements Art Therapy Scale rating guide	Pre-Post survey test; Formal Elements Art Therapy Scale (FEATS); Person Picking an Apple from a Tree (PPAT)	Questionnaire; Standardized Art Therapy	1	setting is forensic, but inclusion criteria is inmates with A1 disorder, so the option “forensic psychiatric” was chosen in “setting”	2	Axis I	999		39										100	999	21-63		1	1	1	1	1	1		3, 2	999	0	1	4			8	2
1			Compliance with diet	Gussak (2004)	English	The Arts in Psychotherapy	3	2		2	FEATS and the pre-post test. Painting picking an apple from a tree: each client completed a drawing using standardized materials of a person picking an apple from a tree (PPAT) the first day and last day of the sessions. These drawings were compared as pre-post project, and were evaluated using the Formal Elements Art Therapy Scale rating guide	Pre-Post survey test; Formal Elements Art Therapy Scale (FEATS); Person Picking an Apple from a Tree (PPAT)	Questionnaire; Standardized Art Therapy	1	setting is forensic, but inclusion criteria is inmates with A1 disorder, so the option “forensic psychiatric” was chosen in “setting”	2	Axis I	999		39										100	999	21-63		1	1	1	1	1	1		3, 2	999	0	1	4			8	2
1			Regular sleeping patterns	Gussak (2004)	English	The Arts in Psychotherapy	3	2		2	FEATS and the pre-post test. Painting picking an apple from a tree: each client completed a drawing using standardized materials of a person picking an apple from a tree (PPAT) the first day and last day of the sessions. These drawings were compared as pre-post project, and were evaluated using the Formal Elements Art Therapy Scale rating guide	Pre-Post survey test; Formal Elements Art Therapy Scale (FEATS); Person Picking an Apple from a Tree (PPAT)	Questionnaire; Standardized Art Therapy	1	setting is forensic, but inclusion criteria is inmates with A1 disorder, so the option “forensic psychiatric” was chosen in “setting”	2	Axis I	999		39										100	999	21-63		1	1	1	1	1	1		3, 2	999	0	1	4			8	2
1			Prominence of color	Gussak (2004)	English	The Arts in Psychotherapy	3	2		2	FEATS and the pre-post test. Painting picking an apple from a tree: each client completed a drawing using standardized materials of a person picking an apple from a tree (PPAT) the first day and last day of the sessions. These drawings were compared as pre-post project, and were evaluated using the Formal Elements Art Therapy Scale rating guide	Pre-Post survey test; Formal Elements Art Therapy Scale (FEATS); Person Picking an Apple from a Tree (PPAT)	Questionnaire; Standardized Art Therapy	1	setting is forensic, but inclusion criteria is inmates with A1 disorder, so the option “forensic psychiatric” was chosen in “setting”	2	Axis I	999		39										100	999	21-63		1	1	1	1	1	1		3, 2	999	0	1	4			8	2
1			Color fit	Gussak (2004)	English	The Arts in Psychotherapy	3	2		2	FEATS and the pre-post test. Painting picking an apple from a tree: each client completed a drawing using standardized materials of a person picking an apple from a tree (PPAT) the first day and last day of the sessions. These drawings were compared as pre-post project, and were evaluated using the Formal Elements Art Therapy Scale rating guide	Pre-Post survey test; Formal Elements Art Therapy Scale (FEATS); Person Picking an Apple from a Tree (PPAT)	Questionnaire; Standardized Art Therapy	1	setting is forensic, but inclusion criteria is inmates with A1 disorder, so the option “forensic psychiatric” was chosen in “setting”	2	Axis I	999		39										100	999	21-63		1	1	1	1	1	1		3, 2	999	0	1	4			8	2
1			Implied energy	Gussak (2004)	English	The Arts in Psychotherapy	3	2		2	FEATS and the pre-post test. Painting picking an apple from a tree: each client completed a drawing using standardized materials of a person picking an apple from a tree (PPAT) the first day and last day of the sessions. These drawings were compared as pre-post project, and were evaluated using the Formal Elements Art Therapy Scale rating guide	Pre-Post survey test; Formal Elements Art Therapy Scale (FEATS); Person Picking an Apple from a Tree (PPAT)	Questionnaire; Standardized Art Therapy	1	setting is forensic, but inclusion criteria is inmates with A1 disorder, so the option “forensic psychiatric” was chosen in “setting”	2	Axis I	999		39										100	999	21-63		1	1	1	1	1	1		3, 2	999	0	1	4			8	2
1			Space	Gussak (2004)	English	The Arts in Psychotherapy	3	2		2	FEATS and the pre-post test. Painting picking an apple from a tree: each client completed a drawing using standardized materials of a person picking an apple from a tree (PPAT) the first day and last day of the sessions. These drawings were compared as pre-post project, and were evaluated using the Formal Elements Art Therapy Scale rating guide	Pre-Post survey test; Formal Elements Art Therapy Scale (FEATS); Person Picking an Apple from a Tree (PPAT)	Questionnaire; Standardized Art Therapy	1	setting is forensic, but inclusion criteria is inmates with A1 disorder, so the option “forensic psychiatric” was chosen in “setting”	2	Axis I	999		39										100	999	21-63		1	1	1	1	1	1		3, 2	999	0	1	4			8	2
1			Integration	Gussak (2004)	English	The Arts in Psychotherapy	3	2		2	FEATS and the pre-post test. Painting picking an apple from a tree: each client completed a drawing using standardized materials of a person picking an apple from a tree (PPAT) the first day and last day of the sessions. These drawings were compared as pre-post project, and were evaluated using the Formal Elements Art Therapy Scale rating guide	Pre-Post survey test; Formal Elements Art Therapy Scale (FEATS); Person Picking an Apple from a Tree (PPAT)	Questionnaire; Standardized Art Therapy	1	setting is forensic, but inclusion criteria is inmates with A1 disorder, so the option “forensic psychiatric” was chosen in “setting”	2	Axis I	999		39										100	999	21-63		1	1	1	1	1	1		3, 2	999	0	1	4			8	2
1			Logic	Gussak (2004)	English	The Arts in Psychotherapy	3	2		2	FEATS and the pre-post test. Painting picking an apple from a tree: each client completed a drawing using standardized materials of a person picking an apple from a tree (PPAT) the first day and last day of the sessions. These drawings were compared as pre-post project, and were evaluated using the Formal Elements Art Therapy Scale rating guide	Pre-Post survey test; Formal Elements Art Therapy Scale (FEATS); Person Picking an Apple from a Tree (PPAT)	Questionnaire; Standardized Art Therapy	1	setting is forensic, but inclusion criteria is inmates with A1 disorder, so the option “forensic psychiatric” was chosen in “setting”	2	Axis I	999		39										100	999	21-63		1	1	1	1	1	1		3, 2	999	0	1	4			8	2
1			Realism	Gussak (2004)	English	The Arts in Psychotherapy	3	2		2	FEATS and the pre-post test. Painting picking an apple from a tree: each client completed a drawing using standardized materials of a person picking an apple from a tree (PPAT) the first day and last day of the sessions. These drawings were compared as pre-post project, and were evaluated using the Formal Elements Art Therapy Scale rating guide	Pre-Post survey test; Formal Elements Art Therapy Scale (FEATS); Person Picking an Apple from a Tree (PPAT)	Questionnaire; Standardized Art Therapy	1	setting is forensic, but inclusion criteria is inmates with A1 disorder, so the option “forensic psychiatric” was chosen in “setting”	2	Axis I	999		39										100	999	21-63		1	1	1	1	1	1		3, 2	999	0	1	4			8	2
1			Problem-solving	Gussak (2004)	English	The Arts in Psychotherapy	3	2		2	FEATS and the pre-post test. Painting picking an apple from a tree: each client completed a drawing using standardized materials of a person picking an apple from a tree (PPAT) the first day and last day of the sessions. These drawings were compared as pre-post project, and were evaluated using the Formal Elements Art Therapy Scale rating guide	Pre-Post survey test; Formal Elements Art Therapy Scale (FEATS); Person Picking an Apple from a Tree (PPAT)	Questionnaire; Standardized Art Therapy	1	setting is forensic, but inclusion criteria is inmates with A1 disorder, so the option “forensic psychiatric” was chosen in “setting”	2	Axis I	999		39										100	999	21-63		1	1	1	1	1	1		3, 2	999	0	1	4			8	2
1			Developmental level	Gussak (2004)	English	The Arts in Psychotherapy	3	2		2	FEATS and the pre-post test. Painting picking an apple from a tree: each client completed a drawing using standardized materials of a person picking an apple from a tree (PPAT) the first day and last day of the sessions. These drawings were compared as pre-post project, and were evaluated using the Formal Elements Art Therapy Scale rating guide	Pre-Post survey test; Formal Elements Art Therapy Scale (FEATS); Person Picking an Apple from a Tree (PPAT)	Questionnaire; Standardized Art Therapy	1	setting is forensic, but inclusion criteria is inmates with A1 disorder, so the option “forensic psychiatric” was chosen in “setting”	2	Axis I	999		39										100	999	21-63		1	1	1	1	1	1		3, 2	999	0	1	4			8	2
1			Details of objects and environment	Gussak (2004)	English	The Arts in Psychotherapy	3	2		2	FEATS and the pre-post test. Painting picking an apple from a tree: each client completed a drawing using standardized materials of a person picking an apple from a tree (PPAT) the first day and last day of the sessions. These drawings were compared as pre-post project, and were evaluated using the Formal Elements Art Therapy Scale rating guide	Pre-Post survey test; Formal Elements Art Therapy Scale (FEATS); Person Picking an Apple from a Tree (PPAT)	Questionnaire; Standardized Art Therapy	1	setting is forensic, but inclusion criteria is inmates with A1 disorder, so the option “forensic psychiatric” was chosen in “setting”	2	Axis I	999		39										100	999	21-63		1	1	1	1	1	1		3, 2	999	0	1	4			8	2
1			Line quality	Gussak (2004)	English	The Arts in Psychotherapy	3	2		2	FEATS and the pre-post test. Painting picking an apple from a tree: each client completed a drawing using standardized materials of a person picking an apple from a tree (PPAT) the first day and last day of the sessions. These drawings were compared as pre-post project, and were evaluated using the Formal Elements Art Therapy Scale rating guide	Pre-Post survey test; Formal Elements Art Therapy Scale (FEATS); Person Picking an Apple from a Tree (PPAT)	Questionnaire; Standardized Art Therapy	1	setting is forensic, but inclusion criteria is inmates with A1 disorder, so the option “forensic psychiatric” was chosen in “setting”	2	Axis I	999		39										100	999	21-63		1	1	1	1	1	1		3, 2	999	0	1	4			8	2
1			Person	Gussak (2004)	English	The Arts in Psychotherapy	3	2		2	FEATS and the pre-post test. Painting picking an apple from a tree: each client completed a drawing using standardized materials of a person picking an apple from a tree (PPAT) the first day and last day of the sessions. These drawings were compared as pre-post project, and were evaluated using the Formal Elements Art Therapy Scale rating guide	Pre-Post survey test; Formal Elements Art Therapy Scale (FEATS); Person Picking an Apple from a Tree (PPAT)	Questionnaire; Standardized Art Therapy	1	setting is forensic, but inclusion criteria is inmates with A1 disorder, so the option “forensic psychiatric” was chosen in “setting”	2	Axis I	999		39										100	999	21-63		1	1	1	1	1	1		3, 2	999	0	1	4			8	2
1			Rotation	Gussak (2004)	English	The Arts in Psychotherapy	3	2		2	FEATS and the pre-post test. Painting picking an apple from a tree: each client completed a drawing using standardized materials of a person picking an apple from a tree (PPAT) the first day and last day of the sessions. These drawings were compared as pre-post project, and were evaluated using the Formal Elements Art Therapy Scale rating guide	Pre-Post survey test; Formal Elements Art Therapy Scale (FEATS); Person Picking an Apple from a Tree (PPAT)	Questionnaire; Standardized Art Therapy	1	setting is forensic, but inclusion criteria is inmates with A1 disorder, so the option “forensic psychiatric” was chosen in “setting”	2	Axis I	999		39										100	999	21-63		1	1	1	1	1	1		3, 2	999	0	1	4			8	2
1			Perseveration	Gussak (2004)	English	The Arts in Psychotherapy	3	2		2	FEATS and the pre-post test. Painting picking an apple from a tree: each client completed a drawing using standardized materials of a person picking an apple from a tree (PPAT) the first day and last day of the sessions. These drawings were compared as pre-post project, and were evaluated using the Formal Elements Art Therapy Scale rating guide	Pre-Post survey test; Formal Elements Art Therapy Scale (FEATS); Person Picking an Apple from a Tree (PPAT)	Questionnaire; Standardized Art Therapy	1	setting is forensic, but inclusion criteria is inmates with A1 disorder, so the option “forensic psychiatric” was chosen in “setting”	2	Axis I	999		39										100	999	21-63		1	1	1	1	1	1		3, 2	999	0	1	4			8	2
2	Effects of art therapy with prison inmates: A follow-up study	BDI-II		Gussak (2006)	English	The Arts in Psychotherapy	1	2		2	FEATS, The Beck Depression Inventory Short Form (BDI-II). the pre-post test Painting picking an apple from a tree	FEATS, The Beck Depression Inventory Short Form (BDI-II). the pre-post test Painting picking an apple from a tree	Questionnaires; Standardized Art Therapy	1	setting is forensic, but inclusion criteria is inmates with A1 disorder, so the option “forensic psychiatric” was chosen in “setting”	2	Axis I	999		29	44	16				13				100	999	21-59		1	1	1	1	1	1		3, 2	999	0	1	4	1	Inactive	32	4
2		FEATS	Rotation	Gussak (2006)	English	The Arts in Psychotherapy	1	2		2	FEATS, The Beck Depression Inventory Short Form (BDI-II). the pre-post test Painting picking an apple from a tree	FEATS, The Beck Depression Inventory Short Form (BDI-II). the pre-post test Painting picking an apple from a tree	Questionnaires; Standardized Art Therapy	1	setting is forensic, but inclusion criteria is inmates with A1 disorder, so the option “forensic psychiatric” was chosen in “setting”	2	Axis I	999		29	44	16				13				100	999	21-59		1	1	1	1	1	1		3, 2	999	0	1	4	1	Inactive	32	4
3	The Effectiveness of Art Therapy in Reducing Depression in Prison Populations			Gussak (2007)	English	The Arts in Psychotherapy	1, 3	2		999
4	Effect of an art brut therapy program called go beyond theschizophrenia (GBTS) on prison inmates with schizophrenia inmainland China—A randomized, longitudinal, and controlledtrial			Qiu, et al (2017)	English	Clinical Psychology and Psychotherapy	1	5		3	Anger (STAXI) Anxiety (STAI) Psychotic symptoms (positive and negative symptom scale)	Anger (STAXI) Anxiety (STAI) Psychotic symptoms (positive and negative symptom scale)	Patient reported outcomes; Correctional staff reports about GBTS	1		3	Schizophrenia	999		105	163	54				51				0.714		18-65		1	1	1	1	1	2		2+3	3 or 4	1	1	1	1	Medical treatment only	48	1
4		G1	S-AG (State Anger)	Qiu, et al (2017)	English	Clinical Psychology and Psychotherapy	1	5		3	Anger (STAXI) Anxiety (STAI) Psychotic symptoms (positive and negative symptom scale)	Anger (STAXI) Anxiety (STAI) Psychotic symptoms (positive and negative symptom scale)	Patient reported outcomes; Correctional staff reports about GBTS	1		3	Schizophrenia	999		105	163	54				51				0.714		18-65		1	1	1	1	1	2		2+3	3 or 4	1	1	1	1	Medical treatment only	48	1
4			T-AG (Trait Anger)	Qiu, et al (2017)	English	Clinical Psychology and Psychotherapy	1	5		3	Anger (STAXI) Anxiety (STAI) Psychotic symptoms (positive and negative symptom scale)	Anger (STAXI) Anxiety (STAI) Psychotic symptoms (positive and negative symptom scale)	Patient reported outcomes; Correctional staff reports about GBTS	1		3	Schizophrenia	999		105	163	54				51				0.714		18-65		1	1	1	1	1	2		2+3	3 or 4	1	1	1	1	Medical treatment only	48	1
4			AC (Anger Control)	Qiu, et al (2017)	English	Clinical Psychology and Psychotherapy	1	5		3	Anger (STAXI) Anxiety (STAI) Psychotic symptoms (positive and negative symptom scale)	Anger (STAXI) Anxiety (STAI) Psychotic symptoms (positive and negative symptom scale)	Patient reported outcomes; Correctional staff reports about GBTS	1		3	Schizophrenia	999		105	163	54				51				0.714		18-65		1	1	1	1	1	2		2+3	3 or 4	1	1	1	1	Medical treatment only	48	1
4			S-AX (State Anxiety)	Qiu, et al (2017)	English	Clinical Psychology and Psychotherapy	1	5		3	Anger (STAXI) Anxiety (STAI) Psychotic symptoms (positive and negative symptom scale)	Anger (STAXI) Anxiety (STAI) Psychotic symptoms (positive and negative symptom scale)	Patient reported outcomes; Correctional staff reports about GBTS	1		3	Schizophrenia	999		105	163	54				51				0.714		18-65		1	1	1	1	1	2		2+3	3 or 4	1	1	1	1	Medical treatment only	48	1
4			T-AX (Trait Anxiety)	Qiu, et al (2017)	English	Clinical Psychology and Psychotherapy	1	5		3	Anger (STAXI) Anxiety (STAI) Psychotic symptoms (positive and negative symptom scale)	Anger (STAXI) Anxiety (STAI) Psychotic symptoms (positive and negative symptom scale)	Patient reported outcomes; Correctional staff reports about GBTS	1		3	Schizophrenia	999		105	163	54				51				0.714		18-65		1	1	1	1	1	2		2+3	3 or 4	1	1	1	1	Medical treatment only	48	1
4			BDI (Beck's Depression Inventory)	Qiu, et al (2017)	English	Clinical Psychology and Psychotherapy	1	5		3	Anger (STAXI) Anxiety (STAI) Psychotic symptoms (positive and negative symptom scale)	Anger (STAXI) Anxiety (STAI) Psychotic symptoms (positive and negative symptom scale)	Patient reported outcomes; Correctional staff reports about GBTS	1		3	Schizophrenia	999		105	163	54				51				0.714		18-65		1	1	1	1	1	2		2+3	3 or 4	1	1	1	1	Medical treatment only	48	1
4			PANSS-P (Positive and Negative Symptom Scale - Positive)	Qiu, et al (2017)	English	Clinical Psychology and Psychotherapy	1	5		3	Anger (STAXI) Anxiety (STAI) Psychotic symptoms (positive and negative symptom scale)	Anger (STAXI) Anxiety (STAI) Psychotic symptoms (positive and negative symptom scale)	Patient reported outcomes; Correctional staff reports about GBTS	1		3	Schizophrenia	999		105	163	54				51				0.714		18-65		1	1	1	1	1	2		2+3	3 or 4	1	1	1	1	Medical treatment only	48	1
4			PANSS-N (Positive and Negative Symptom Scale - Negative)	Qiu, et al (2017)	English	Clinical Psychology and Psychotherapy	1	5		3	Anger (STAXI) Anxiety (STAI) Psychotic symptoms (positive and negative symptom scale)	Anger (STAXI) Anxiety (STAI) Psychotic symptoms (positive and negative symptom scale)	Patient reported outcomes; Correctional staff reports about GBTS	1		3	Schizophrenia	999		105	163	54				51				0.714		18-65		1	1	1	1	1	2		2+3	3 or 4	1	1	1	1	Medical treatment only	48	1
4			CR (Compliance with Rules)	Qiu, et al (2017)	English	Clinical Psychology and Psychotherapy	1	5		3	Anger (STAXI) Anxiety (STAI) Psychotic symptoms (positive and negative symptom scale)	Anger (STAXI) Anxiety (STAI) Psychotic symptoms (positive and negative symptom scale)	Patient reported outcomes; Correctional staff reports about GBTS	1		3	Schizophrenia	999		105	163	54				51				0.714		18-65		1	1	1	1	1	2		2+3	3 or 4	1	1	1	1	Medical treatment only	48	1
4			CCS (Compliance with Correctional Staff)	Qiu, et al (2017)	English	Clinical Psychology and Psychotherapy	1	5		3	Anger (STAXI) Anxiety (STAI) Psychotic symptoms (positive and negative symptom scale)	Anger (STAXI) Anxiety (STAI) Psychotic symptoms (positive and negative symptom scale)	Patient reported outcomes; Correctional staff reports about GBTS	1		3	Schizophrenia	999		105	163	54				51				0.714		18-65		1	1	1	1	1	2		2+3	3 or 4	1	1	1	1	Medical treatment only	48	1
4			SP (Socializes with Peers)	Qiu, et al (2017)	English	Clinical Psychology and Psychotherapy	1	5		3	Anger (STAXI) Anxiety (STAI) Psychotic symptoms (positive and negative symptom scale)	Anger (STAXI) Anxiety (STAI) Psychotic symptoms (positive and negative symptom scale)	Patient reported outcomes; Correctional staff reports about GBTS	1		3	Schizophrenia	999		105	163	54				51				0.714		18-65		1	1	1	1	1	2		2+3	3 or 4	1	1	1	1	Medical treatment only	48	1
4			CM (Compliance with Meds)	Qiu, et al (2017)	English	Clinical Psychology and Psychotherapy	1	5		3	Anger (STAXI) Anxiety (STAI) Psychotic symptoms (positive and negative symptom scale)	Anger (STAXI) Anxiety (STAI) Psychotic symptoms (positive and negative symptom scale)	Patient reported outcomes; Correctional staff reports about GBTS	1		3	Schizophrenia	999		105	163	54				51				0.714		18-65		1	1	1	1	1	2		2+3	3 or 4	1	1	1	1	Medical treatment only	48	1
4			CD (Compliance with Diet)	Qiu, et al (2017)	English	Clinical Psychology and Psychotherapy	1	5		3	Anger (STAXI) Anxiety (STAI) Psychotic symptoms (positive and negative symptom scale)	Anger (STAXI) Anxiety (STAI) Psychotic symptoms (positive and negative symptom scale)	Patient reported outcomes; Correctional staff reports about GBTS	1		3	Schizophrenia	999		105	163	54				51				0.714		18-65		1	1	1	1	1	2		2+3	3 or 4	1	1	1	1	Medical treatment only	48	1
4			RSP (Regular Sleeping Patterns)	Qiu, et al (2017)	English	Clinical Psychology and Psychotherapy	1	5		3	Anger (STAXI) Anxiety (STAI) Psychotic symptoms (positive and negative symptom scale)	Anger (STAXI) Anxiety (STAI) Psychotic symptoms (positive and negative symptom scale)	Patient reported outcomes; Correctional staff reports about GBTS	1		3	Schizophrenia	999		105	163	54				51				0.714		18-65		1	1	1	1	1	2		2+3	3 or 4	1	1	1	1	Medical treatment only	48	1
5	The effects of art therapy on male and female inmates: Advancing the research base;	ANS	Women	Gussak (2009a)	English	The Arts in Psychotherapy	2	2	Pre post design with control group	3	Adult Nowicki Strickland Locus of Control Scale (ANS) and Beck's Depression Inventory-II (BDI-II) scores. The pre-post test Painting picking an apple from a tree.	ANS, BDI-II, FEATS	Questionnaires; Standardized Art Therapy	2		3	Axis I	999		91		71				20						20-51		1	1	1	1	1	1		2	8	2	1	2	1	inactive	15	1
5		BDI-II	Women	Gussak (2009a)	English	The Arts in Psychotherapy	2	2	Pre post design with control group	3	Adult Nowicki Strickland Locus of Control Scale (ANS) and Beck's Depression Inventory-II (BDI-II) scores. The pre-post test Painting picking an apple from a tree.	ANS, BDI-II, FEATS	Questionnaires; Standardized Art Therapy	2		3	Axis I	999		96		76				20						20-51		1	1	1	1	1	1		2	8	2	1	2	1	inactive	15	1
5		ANS	Men	Gussak (2009a)	English	The Arts in Psychotherapy	2	2	Pre post design with control group	3	Adult Nowicki Strickland Locus of Control Scale (ANS) and Beck's Depression Inventory-II (BDI-II) scores. The pre-post test Painting picking an apple from a tree.	ANS, BDI-II, FEATS	Questionnaires; Standardized Art Therapy	2		3	Axis I	999		62		37				25						22-51		1	1	1	1	1	1		2	8	2	1	2	1	inactive	15	1
5		BDI-II	Men	Gussak (2009a)	English	The Arts in Psychotherapy	2	2	Pre post design with control group	3	Adult Nowicki Strickland Locus of Control Scale (ANS) and Beck's Depression Inventory-II (BDI-II) scores. The pre-post test Painting picking an apple from a tree.	ANS, BDI-II, FEATS	Questionnaires; Standardized Art Therapy	2		3	Axis I	999		60		35				25						22-51		1	1	1	1	1	1		2	8	2	1	2	1	inactive	15	1
5		FEATS	Women	Gussak (2009a)	English	The Arts in Psychotherapy	2	2	Pre post design with control group	3	Adult Nowicki Strickland Locus of Control Scale (ANS) and Beck's Depression Inventory-II (BDI-II) scores. The pre-post test Painting picking an apple from a tree.	ANS, BDI-II, FEATS	Questionnaires; Standardized Art Therapy	2		3	Axis I	999		84		65				19						20-51		1	1	1	1	1	1		2	8	2	1	2	1	inactive	15	1
5			Prominence of color	Gussak (2009a)	English	The Arts in Psychotherapy	2	2	Pre post design with control group	3	Adult Nowicki Strickland Locus of Control Scale (ANS) and Beck's Depression Inventory-II (BDI-II) scores. The pre-post test Painting picking an apple from a tree.	ANS, BDI-II, FEATS	Questionnaires; Standardized Art Therapy	2		3	Axis I	999		84		65				19						20-51		1	1	1	1	1	1		2	8	2	1	2	1	inactive	15	1
5			Color fit	Gussak (2009a)	English	The Arts in Psychotherapy	2	2	Pre post design with control group	3	Adult Nowicki Strickland Locus of Control Scale (ANS) and Beck's Depression Inventory-II (BDI-II) scores. The pre-post test Painting picking an apple from a tree.	ANS, BDI-II, FEATS	Questionnaires; Standardized Art Therapy	2		3	Axis I	999		84		65				19						20-51		1	1	1	1	1	1		2	8	2	1	2	1	inactive	15	1
5		FEATS	Men	Gussak (2009a)	English	The Arts in Psychotherapy	2	2	Pre post design with control group	3	Adult Nowicki Strickland Locus of Control Scale (ANS) and Beck's Depression Inventory-II (BDI-II) scores. The pre-post test Painting picking an apple from a tree.	ANS, BDI-II, FEATS	Questionnaires; Standardized Art Therapy	2		3	Axis I	999				999				999						22-51		1	1	1	1	1	1		2	8	2	1	2	1	inactive	15	1
6	Comparing the effectiveness of art therapy on depression and locus ofcontrol of male and female inmates	ANS	Women Vs. Men	Gussak (2009b)	English	The Arts in Psychotherapy	2	2	Pre post design with control group	3	Adult Nowicki Strickland Locus of Control Scale (ANS) and Beck's Depression Inventory-II (BDI-II) scores. The pre-post test Painting picking an apple from a tree.	ANS, BDI-II, FEATS	Questionnaires; Standardized Art Therapy	2		3	Axis I	999		999		999				999						20-51		1	1	1	1	1	1		2	8	2	1	2	1	inactive	15	1
6		BDI-II	Women Vs. Men	Gussak (2009b)	English	The Arts in Psychotherapy	2	2	Pre post design with control group	3	Adult Nowicki Strickland Locus of Control Scale (ANS) and Beck's Depression Inventory-II (BDI-II) scores. The pre-post test Painting picking an apple from a tree.	ANS, BDI-II, FEATS	Questionnaires; Standardized Art Therapy	2		3	Axis I	999		999		999				999						20-51		1	1	1	1	1	1		2	8	2	1	2	1	inactive	15	1
7	House–Tree–Person drawing therapy as an intervention for prisoners’ prerelease anxiety			Yu, et al (2016)	English	Social Behavior and Personality	1	2	Quasi experimental	2	Anxiety (HAM-A; SAS)	HAM-A; SAS; HTP Test	Questionnaires; Standardized Art Therapy	2		2	Mild anxiety (>14 HAM-A; >50 SAS)	999		72	105	36				36				100		18-60		1	1	1	1	1	1		2		0	1	3	1	Group interviews	10	2
7			HAM-A - experimental	Yu, et al (2016)	English	Social Behavior and Personality	1	2	Quasi experimental	2	Anxiety (HAM-A; SAS)	HAM-A; SAS; HTP Test	Questionnaires; Standardized Art Therapy	2		2	Mild anxiety (>14 HAM-A; >50 SAS)	999		36		36								100		18-60		1	1	1	1	1	1		2		0	1	3	1	Group interviews	10	2
7			HAM-A - control	Yu, et al (2016)	English	Social Behavior and Personality	1	2	Quasi experimental	2	Anxiety (HAM-A; SAS)	HAM-A; SAS; HTP Test	Questionnaires; Standardized Art Therapy	2		2	Mild anxiety (>14 HAM-A; >50 SAS)	999		36						36				100		18-60		1	1	1	1	1	1		2		0	1	3	1	Group interviews	10	2
7			SAS - experimental	Yu, et al (2016)	English	Social Behavior and Personality	1	2	Quasi experimental	2	Anxiety (HAM-A; SAS)	HAM-A; SAS; HTP Test	Questionnaires; Standardized Art Therapy	2		2	Mild anxiety (>14 HAM-A; >50 SAS)	999		36		36								100		18-60		1	1	1	1	1	1		2		0	1	3	1	Group interviews	10	2
7			SAS - control	Yu, et al (2016)	English	Social Behavior and Personality	1	2	Quasi experimental	2	Anxiety (HAM-A; SAS)	HAM-A; SAS; HTP Test	Questionnaires; Standardized Art Therapy	2		2	Mild anxiety (>14 HAM-A; >50 SAS)	999		36						36				100		18-60		1	1	1	1	1	1		2		0	1	3	1	Group interviews	10	2
8	Influence of Music Therapy on Coping Skills and Anger Management in Forensic Psychiatric Patients: An Exploratory Study			Hakvoort, et al (2015)	English	International Journal of Offender Therapy and Comparative Criminology	3	2		3	Coping Skills Anger Management Skills	FP 40 Coping List Dutch Version of the Atascadero Skills Profiles (ASP-NV) SDAS	Questionnaires; Standardized Music Therapy	1		2	999 (12 - PD; 1 - Asperger's)	999		13	15	10				5				100		25-49		2	1	1	1	1	999	1	1	999	1	1	1	0	TBS	20	1
8			FP40 avoiding coping skills	Hakvoort, et al (2015)	English	International Journal of Offender Therapy and Comparative Criminology	3	2		3	Coping Skills Anger Management Skills	FP 40 Coping List Dutch Version of the Atascadero Skills Profiles (ASP-NV) SDAS	Questionnaires; Standardized Music Therapy	1		2	999 (12 - PD; 1 - Asperger's)	999		13	15	10				5				100		25-49		2	1	1	1	1	999	1	1	999	1	1	1	0	TBS	20	1
8			FP40 positive coping skills	Hakvoort, et al (2015)	English	International Journal of Offender Therapy and Comparative Criminology	3	2		3	Coping Skills Anger Management Skills	FP 40 Coping List Dutch Version of the Atascadero Skills Profiles (ASP-NV) SDAS	Questionnaires; Standardized Music Therapy	1		2	999 (12 - PD; 1 - Asperger's)	999		13	15	10				5				100		25-49		2	1	1	1	1	999	1	1	999	1	1	1	0	TBS	20	1
8			SDAS - negative coping skills	Hakvoort, et al (2015)	English	International Journal of Offender Therapy and Comparative Criminology	3	2		3	Coping Skills Anger Management Skills	FP 40 Coping List Dutch Version of the Atascadero Skills Profiles (ASP-NV) SDAS	Questionnaires; Standardized Music Therapy	1		2	999 (12 - PD; 1 - Asperger's)	999		13	15	10				5				100		25-49		2	1	1	1	1	999	1	1	999	1	1	1	0	TBS	20	1
8			ASP Self-Management of Assaultive Behaviour	Hakvoort, et al (2015)	English	International Journal of Offender Therapy and Comparative Criminology	3	2		3	Coping Skills Anger Management Skills	FP 40 Coping List Dutch Version of the Atascadero Skills Profiles (ASP-NV) SDAS	Questionnaires; Standardized Music Therapy	1		2	999 (12 - PD; 1 - Asperger's)	999		13	15	10				5				100		25-49		2	1	1	1	1	999	1	1	999	1	1	1	0	TBS	20	1
8			ASP Self-Management of Psychiatric Symptoms	Hakvoort, et al (2015)	English	International Journal of Offender Therapy and Comparative Criminology	3	2		3	Coping Skills Anger Management Skills	FP 40 Coping List Dutch Version of the Atascadero Skills Profiles (ASP-NV) SDAS	Questionnaires; Standardized Music Therapy	1		2	999 (12 - PD; 1 - Asperger's)	999		13	15	10				5				100		25-49		2	1	1	1	1	999	1	1	999	1	1	1	0	TBS	20	1
8			ASP Interpersonal Skills	Hakvoort, et al (2015)	English	International Journal of Offender Therapy and Comparative Criminology	3	2		3	Coping Skills Anger Management Skills	FP 40 Coping List Dutch Version of the Atascadero Skills Profiles (ASP-NV) SDAS	Questionnaires; Standardized Music Therapy	1		2	999 (12 - PD; 1 - Asperger's)	999		13	15	10				5				100		25-49		2	1	1	1	1	999	1	1	999	1	1	1	0	TBS	20	1
9	The Effectiveness of the Nanta-Program on Psychiatric Symptoms, Interpersonal Relationships, and Quality of Life in Forensic Inpatients with Schizophrenia			Jeon, et al (2017)	English	Archives of Psychiatric Nursing	2	2		1	Psychiatric Symptoms Interpersonal Relationships Quality of Life	Brief Psychiatric Rating Scale (BPRS); Relationship Change Scale (RCS); Subjective Well-Being in Patients with Schizophrenia under Neuroleptics (SWN-K)	Questionnaires; Standardized Music Therapy	1		2	Schizophrenia	999		38		18				20				100	41.3	20-60		2	2	1	1	1		1	2	999	1	1	1	1		12	1
9		Psychotic Symptoms	Total	Jeon, et al (2017)	English	Archives of Psychiatric Nursing	2	2		1	Psychiatric Symptoms Interpersonal Relationships Quality of Life	Brief Psychiatric Rating Scale (BPRS); Relationship Change Scale (RCS); Subjective Well-Being in Patients with Schizophrenia under Neuroleptics (SWN-K)	Questionnaires; Standardized Music Therapy	1		2	Schizophrenia	999		38		18				20				100	41.3	20-60		2	2	1	1	1		1	2	999	1	1	1	1		12	1
9			Positive Symptoms	Jeon, et al (2017)	English	Archives of Psychiatric Nursing	2	2		1	Psychiatric Symptoms Interpersonal Relationships Quality of Life	Brief Psychiatric Rating Scale (BPRS); Relationship Change Scale (RCS); Subjective Well-Being in Patients with Schizophrenia under Neuroleptics (SWN-K)	Questionnaires; Standardized Music Therapy	1		2	Schizophrenia	999		38		18				20				100	41.3	20-60		2	2	1	1	1		1	2	999	1	1	1	1		12	1
9			Negative Symptoms	Jeon, et al (2017)	English	Archives of Psychiatric Nursing	2	2		1	Psychiatric Symptoms Interpersonal Relationships Quality of Life	Brief Psychiatric Rating Scale (BPRS); Relationship Change Scale (RCS); Subjective Well-Being in Patients with Schizophrenia under Neuroleptics (SWN-K)	Questionnaires; Standardized Music Therapy	1		2	Schizophrenia	999		38		18				20				100	41.3	20-60		2	2	1	1	1		1	2	999	1	1	1	1		12	1
9			Affective Symptoms	Jeon, et al (2017)	English	Archives of Psychiatric Nursing	2	2		1	Psychiatric Symptoms Interpersonal Relationships Quality of Life	Brief Psychiatric Rating Scale (BPRS); Relationship Change Scale (RCS); Subjective Well-Being in Patients with Schizophrenia under Neuroleptics (SWN-K)	Questionnaires; Standardized Music Therapy	1		2	Schizophrenia	999		38		18				20				100	41.3	20-60		2	2	1	1	1		1	2	999	1	1	1	1		12	1
9			Resistance	Jeon, et al (2017)	English	Archives of Psychiatric Nursing	2	2		1	Psychiatric Symptoms Interpersonal Relationships Quality of Life	Brief Psychiatric Rating Scale (BPRS); Relationship Change Scale (RCS); Subjective Well-Being in Patients with Schizophrenia under Neuroleptics (SWN-K)	Questionnaires; Standardized Music Therapy	1		2	Schizophrenia	999		38		18				20				100	41.3	20-60		2	2	1	1	1		1	2	999	1	1	1	1		12	1
9			Activation	Jeon, et al (2017)	English	Archives of Psychiatric Nursing	2	2		1	Psychiatric Symptoms Interpersonal Relationships Quality of Life	Brief Psychiatric Rating Scale (BPRS); Relationship Change Scale (RCS); Subjective Well-Being in Patients with Schizophrenia under Neuroleptics (SWN-K)	Questionnaires; Standardized Music Therapy	1		2	Schizophrenia	999		38		18				20				100	41.3	20-60		2	2	1	1	1		1	2	999	1	1	1	1		12	1
9		Interpersonal relationships	Total	Jeon, et al (2017)	English	Archives of Psychiatric Nursing	2	2		1	Psychiatric Symptoms Interpersonal Relationships Quality of Life	Brief Psychiatric Rating Scale (BPRS); Relationship Change Scale (RCS); Subjective Well-Being in Patients with Schizophrenia under Neuroleptics (SWN-K)	Questionnaires; Standardized Music Therapy	1		2	Schizophrenia	999		38		18				20				100	41.3	20-60		2	2	1	1	1		1	2	999	1	1	1	1		12	1
9			Satisfaction	Jeon, et al (2017)	English	Archives of Psychiatric Nursing	2	2		1	Psychiatric Symptoms Interpersonal Relationships Quality of Life	Brief Psychiatric Rating Scale (BPRS); Relationship Change Scale (RCS); Subjective Well-Being in Patients with Schizophrenia under Neuroleptics (SWN-K)	Questionnaires; Standardized Music Therapy	1		2	Schizophrenia	999		38		18				20				100	41.3	20-60		2	2	1	1	1		1	2	999	1	1	1	1		12	1
9			Communication	Jeon, et al (2017)	English	Archives of Psychiatric Nursing	2	2		1	Psychiatric Symptoms Interpersonal Relationships Quality of Life	Brief Psychiatric Rating Scale (BPRS); Relationship Change Scale (RCS); Subjective Well-Being in Patients with Schizophrenia under Neuroleptics (SWN-K)	Questionnaires; Standardized Music Therapy	1		2	Schizophrenia	999		38		18				20				100	41.3	20-60		2	2	1	1	1		1	2	999	1	1	1	1		12	1
9			Conﬁdence	Jeon, et al (2017)	English	Archives of Psychiatric Nursing	2	2		1	Psychiatric Symptoms Interpersonal Relationships Quality of Life	Brief Psychiatric Rating Scale (BPRS); Relationship Change Scale (RCS); Subjective Well-Being in Patients with Schizophrenia under Neuroleptics (SWN-K)	Questionnaires; Standardized Music Therapy	1		2	Schizophrenia	999		38		18				20				100	41.3	20-60		2	2	1	1	1		1	2	999	1	1	1	1		12	1
9			Sensitivity	Jeon, et al (2017)	English	Archives of Psychiatric Nursing	2	2		1	Psychiatric Symptoms Interpersonal Relationships Quality of Life	Brief Psychiatric Rating Scale (BPRS); Relationship Change Scale (RCS); Subjective Well-Being in Patients with Schizophrenia under Neuroleptics (SWN-K)	Questionnaires; Standardized Music Therapy	1		2	Schizophrenia	999		38		18				20				100	41.3	20-60		2	2	1	1	1		1	2	999	1	1	1	1		12	1
9			Openness	Jeon, et al (2017)	English	Archives of Psychiatric Nursing	2	2		1	Psychiatric Symptoms Interpersonal Relationships Quality of Life	Brief Psychiatric Rating Scale (BPRS); Relationship Change Scale (RCS); Subjective Well-Being in Patients with Schizophrenia under Neuroleptics (SWN-K)	Questionnaires; Standardized Music Therapy	1		2	Schizophrenia	999		38		18				20				100	41.3	20-60		2	2	1	1	1		1	2	999	1	1	1	1		12	1
9			Friendliness	Jeon, et al (2017)	English	Archives of Psychiatric Nursing	2	2		1	Psychiatric Symptoms Interpersonal Relationships Quality of Life	Brief Psychiatric Rating Scale (BPRS); Relationship Change Scale (RCS); Subjective Well-Being in Patients with Schizophrenia under Neuroleptics (SWN-K)	Questionnaires; Standardized Music Therapy	1		2	Schizophrenia	999		38		18				20				100	41.3	20-60		2	2	1	1	1		1	2	999	1	1	1	1		12	1
9			Understandability	Jeon, et al (2017)	English	Archives of Psychiatric Nursing	2	2		1	Psychiatric Symptoms Interpersonal Relationships Quality of Life	Brief Psychiatric Rating Scale (BPRS); Relationship Change Scale (RCS); Subjective Well-Being in Patients with Schizophrenia under Neuroleptics (SWN-K)	Questionnaires; Standardized Music Therapy	1		2	Schizophrenia	999		38		18				20				100	41.3	20-60		2	2	1	1	1		1	2	999	1	1	1	1		12	1
9		Quality of life	Total	Jeon, et al (2017)	English	Archives of Psychiatric Nursing	2	2		1	Psychiatric Symptoms Interpersonal Relationships Quality of Life	Brief Psychiatric Rating Scale (BPRS); Relationship Change Scale (RCS); Subjective Well-Being in Patients with Schizophrenia under Neuroleptics (SWN-K)	Questionnaires; Standardized Music Therapy	1		2	Schizophrenia	999		38		18				20				100	41.3	20-60		2	2	1	1	1		1	2	999	1	1	1	1		12	1
9			Unsatisfactory	Jeon, et al (2017)	English	Archives of Psychiatric Nursing	2	2		1	Psychiatric Symptoms Interpersonal Relationships Quality of Life	Brief Psychiatric Rating Scale (BPRS); Relationship Change Scale (RCS); Subjective Well-Being in Patients with Schizophrenia under Neuroleptics (SWN-K)	Questionnaires; Standardized Music Therapy	1		2	Schizophrenia	999		38		18				20				100	41.3	20-60		2	2	1	1	1		1	2	999	1	1	1	1		12	1
9			Physical and mental function	Jeon, et al (2017)	English	Archives of Psychiatric Nursing	2	2		1	Psychiatric Symptoms Interpersonal Relationships Quality of Life	Brief Psychiatric Rating Scale (BPRS); Relationship Change Scale (RCS); Subjective Well-Being in Patients with Schizophrenia under Neuroleptics (SWN-K)	Questionnaires; Standardized Music Therapy	1		2	Schizophrenia	999		38		18				20				100	41.3	20-60		2	2	1	1	1		1	2	999	1	1	1	1		12	1
9			Emotion regulation and self-control	Jeon, et al (2017)	English	Archives of Psychiatric Nursing	2	2		1	Psychiatric Symptoms Interpersonal Relationships Quality of Life	Brief Psychiatric Rating Scale (BPRS); Relationship Change Scale (RCS); Subjective Well-Being in Patients with Schizophrenia under Neuroleptics (SWN-K)	Questionnaires; Standardized Music Therapy	1		2	Schizophrenia	999		38		18				20				100	41.3	20-60		2	2	1	1	1		1	2	999	1	1	1	1		12	1
10	Group cognitive analytic music therapy: a quasi-experimental feasibility study conducted in a highsecure hospital			Kellett, et al (2019)	English	Nordic Journal of Music Therapy	2	2	Quasi experimental	3	Relatedness; Affective and Cognitive Empathy Abilities; Dissociation; Interpersonal/Social Behaviours of Hospitalised Psychiatric Inpatients; Patient Satisfaction	Persons Related to Others Questionnaire (PROQ-2); Basic Empathy Scale (BES); Multi-Scale Dissociation Inventory (MDI) Client Satisfaction Scale - 8 (CSQ-8)	Questionnaires; Standardized Music Therapy	1		2	Schizophrenia or another serious mental disorder	999		16		9				6				100		18-65	>70	2	1	1	1	1		3	2			1	1			16	999
10	Data from outcomes	PROQ-2 (Correlation)		Kellett, et al (2019)	English	Nordic Journal of Music Therapy	2	2	Quasi experimental	3	Relatedness; Affective and Cognitive Empathy Abilities; Dissociation; Interpersonal/Social Behaviours of Hospitalised Psychiatric Inpatients; Patient Satisfaction	Persons Related to Others Questionnaire (PROQ-2); Basic Empathy Scale (BES); Multi-Scale Dissociation Inventory (MDI) Client Satisfaction Scale - 8 (CSQ-8)	Questionnaires; Standardized Music Therapy	1		2	Schizophrenia or another serious mental disorder	999												100		18-65	>70	2	1	1	1	1		3	2			1	1			16	999
10		BES	Total (Male Vs. Female)	Kellett, et al (2019)	English	Nordic Journal of Music Therapy	2	2	Quasi experimental	3	Relatedness; Affective and Cognitive Empathy Abilities; Dissociation; Interpersonal/Social Behaviours of Hospitalised Psychiatric Inpatients; Patient Satisfaction	Persons Related to Others Questionnaire (PROQ-2); Basic Empathy Scale (BES); Multi-Scale Dissociation Inventory (MDI) Client Satisfaction Scale - 8 (CSQ-8)	Questionnaires; Standardized Music Therapy	1		2	Schizophrenia or another serious mental disorder	999												100		18-65	>70	2	1	1	1	1		3	2			1	1			16	999
10			Affective Empathy (Male Vs. Female)	Kellett, et al (2019)	English	Nordic Journal of Music Therapy	2	2	Quasi experimental	3	Relatedness; Affective and Cognitive Empathy Abilities; Dissociation; Interpersonal/Social Behaviours of Hospitalised Psychiatric Inpatients; Patient Satisfaction	Persons Related to Others Questionnaire (PROQ-2); Basic Empathy Scale (BES); Multi-Scale Dissociation Inventory (MDI) Client Satisfaction Scale - 8 (CSQ-8)	Questionnaires; Standardized Music Therapy	1		2	Schizophrenia or another serious mental disorder	999												100		18-65	>70	2	1	1	1	1		3	2			1	1			16	999
10			Cognitive Empathy (Male Vs. Female)	Kellett, et al (2019)	English	Nordic Journal of Music Therapy	2	2	Quasi experimental	3	Relatedness; Affective and Cognitive Empathy Abilities; Dissociation; Interpersonal/Social Behaviours of Hospitalised Psychiatric Inpatients; Patient Satisfaction	Persons Related to Others Questionnaire (PROQ-2); Basic Empathy Scale (BES); Multi-Scale Dissociation Inventory (MDI) Client Satisfaction Scale - 8 (CSQ-8)	Questionnaires; Standardized Music Therapy	1		2	Schizophrenia or another serious mental disorder	999												100		18-65	>70	2	1	1	1	1		3	2			1	1			16	999
10	Experimental	PROQ-2
10		Upper Neutral	Pre-Post	Kellett, et al (2019)	English	Nordic Journal of Music Therapy	2	2	Quasi experimental	3	Relatedness; Affective and Cognitive Empathy Abilities; Dissociation; Interpersonal/Social Behaviours of Hospitalised Psychiatric Inpatients; Patient Satisfaction	Persons Related to Others Questionnaire (PROQ-2); Basic Empathy Scale (BES); Multi-Scale Dissociation Inventory (MDI) Client Satisfaction Scale - 8 (CSQ-8)	Questionnaires; Standardized Music Therapy	1		2	Schizophrenia or another serious mental disorder	999		10		10								100		18-65	>70	2	1	1	1	1		3	2			1	1			16	999
10			FU	Kellett, et al (2019)	English	Nordic Journal of Music Therapy	2	2	Quasi experimental	3	Relatedness; Affective and Cognitive Empathy Abilities; Dissociation; Interpersonal/Social Behaviours of Hospitalised Psychiatric Inpatients; Patient Satisfaction	Persons Related to Others Questionnaire (PROQ-2); Basic Empathy Scale (BES); Multi-Scale Dissociation Inventory (MDI) Client Satisfaction Scale - 8 (CSQ-8)	Questionnaires; Standardized Music Therapy	1		2	Schizophrenia or another serious mental disorder	999		10		10								100		18-65	>70	2	1	1	1	1		3	2			1	1			16	999
10		Upper Close	Pre-Post	Kellett, et al (2019)	English	Nordic Journal of Music Therapy	2	2	Quasi experimental	3	Relatedness; Affective and Cognitive Empathy Abilities; Dissociation; Interpersonal/Social Behaviours of Hospitalised Psychiatric Inpatients; Patient Satisfaction	Persons Related to Others Questionnaire (PROQ-2); Basic Empathy Scale (BES); Multi-Scale Dissociation Inventory (MDI) Client Satisfaction Scale - 8 (CSQ-8)	Questionnaires; Standardized Music Therapy	1		2	Schizophrenia or another serious mental disorder	999		10		10								100		18-65	>70	2	1	1	1	1		3	2			1	1			16	999
10			FU	Kellett, et al (2019)	English	Nordic Journal of Music Therapy	2	2	Quasi experimental	3	Relatedness; Affective and Cognitive Empathy Abilities; Dissociation; Interpersonal/Social Behaviours of Hospitalised Psychiatric Inpatients; Patient Satisfaction	Persons Related to Others Questionnaire (PROQ-2); Basic Empathy Scale (BES); Multi-Scale Dissociation Inventory (MDI) Client Satisfaction Scale - 8 (CSQ-8)	Questionnaires; Standardized Music Therapy	1		2	Schizophrenia or another serious mental disorder	999		10		10								100		18-65	>70	2	1	1	1	1		3	2			1	1			16	999
10		Neutral Close	Pre-Post	Kellett, et al (2019)	English	Nordic Journal of Music Therapy	2	2	Quasi experimental	3	Relatedness; Affective and Cognitive Empathy Abilities; Dissociation; Interpersonal/Social Behaviours of Hospitalised Psychiatric Inpatients; Patient Satisfaction	Persons Related to Others Questionnaire (PROQ-2); Basic Empathy Scale (BES); Multi-Scale Dissociation Inventory (MDI) Client Satisfaction Scale - 8 (CSQ-8)	Questionnaires; Standardized Music Therapy	1		2	Schizophrenia or another serious mental disorder	999		10		10								100		18-65	>70	2	1	1	1	1		3	2			1	1			16	999
10			FU	Kellett, et al (2019)	English	Nordic Journal of Music Therapy	2	2	Quasi experimental	3	Relatedness; Affective and Cognitive Empathy Abilities; Dissociation; Interpersonal/Social Behaviours of Hospitalised Psychiatric Inpatients; Patient Satisfaction	Persons Related to Others Questionnaire (PROQ-2); Basic Empathy Scale (BES); Multi-Scale Dissociation Inventory (MDI) Client Satisfaction Scale - 8 (CSQ-8)	Questionnaires; Standardized Music Therapy	1		2	Schizophrenia or another serious mental disorder	999		10		10								100		18-65	>70	2	1	1	1	1		3	2			1	1			16	999
10		Lower Close	Pre-Post	Kellett, et al (2019)	English	Nordic Journal of Music Therapy	2	2	Quasi experimental	3	Relatedness; Affective and Cognitive Empathy Abilities; Dissociation; Interpersonal/Social Behaviours of Hospitalised Psychiatric Inpatients; Patient Satisfaction	Persons Related to Others Questionnaire (PROQ-2); Basic Empathy Scale (BES); Multi-Scale Dissociation Inventory (MDI) Client Satisfaction Scale - 8 (CSQ-8)	Questionnaires; Standardized Music Therapy	1		2	Schizophrenia or another serious mental disorder	999		10		10								100		18-65	>70	2	1	1	1	1		3	2			1	1			16	999
10			FU	Kellett, et al (2019)	English	Nordic Journal of Music Therapy	2	2	Quasi experimental	3	Relatedness; Affective and Cognitive Empathy Abilities; Dissociation; Interpersonal/Social Behaviours of Hospitalised Psychiatric Inpatients; Patient Satisfaction	Persons Related to Others Questionnaire (PROQ-2); Basic Empathy Scale (BES); Multi-Scale Dissociation Inventory (MDI) Client Satisfaction Scale - 8 (CSQ-8)	Questionnaires; Standardized Music Therapy	1		2	Schizophrenia or another serious mental disorder	999		10		10								100		18-65	>70	2	1	1	1	1		3	2			1	1			16	999
10		Lower Neutral	Pre-Post	Kellett, et al (2019)	English	Nordic Journal of Music Therapy	2	2	Quasi experimental	3	Relatedness; Affective and Cognitive Empathy Abilities; Dissociation; Interpersonal/Social Behaviours of Hospitalised Psychiatric Inpatients; Patient Satisfaction	Persons Related to Others Questionnaire (PROQ-2); Basic Empathy Scale (BES); Multi-Scale Dissociation Inventory (MDI) Client Satisfaction Scale - 8 (CSQ-8)	Questionnaires; Standardized Music Therapy	1		2	Schizophrenia or another serious mental disorder	999		10		10								100		18-65	>70	2	1	1	1	1		3	2			1	1			16	999
10			FU	Kellett, et al (2019)	English	Nordic Journal of Music Therapy	2	2	Quasi experimental	3	Relatedness; Affective and Cognitive Empathy Abilities; Dissociation; Interpersonal/Social Behaviours of Hospitalised Psychiatric Inpatients; Patient Satisfaction	Persons Related to Others Questionnaire (PROQ-2); Basic Empathy Scale (BES); Multi-Scale Dissociation Inventory (MDI) Client Satisfaction Scale - 8 (CSQ-8)	Questionnaires; Standardized Music Therapy	1		2	Schizophrenia or another serious mental disorder	999		10		10								100		18-65	>70	2	1	1	1	1		3	2			1	1			16	999
10		Lower Distant	Pre-Post	Kellett, et al (2019)	English	Nordic Journal of Music Therapy	2	2	Quasi experimental	3	Relatedness; Affective and Cognitive Empathy Abilities; Dissociation; Interpersonal/Social Behaviours of Hospitalised Psychiatric Inpatients; Patient Satisfaction	Persons Related to Others Questionnaire (PROQ-2); Basic Empathy Scale (BES); Multi-Scale Dissociation Inventory (MDI) Client Satisfaction Scale - 8 (CSQ-8)	Questionnaires; Standardized Music Therapy	1		2	Schizophrenia or another serious mental disorder	999		10		10								100		18-65	>70	2	1	1	1	1		3	2			1	1			16	999
10			FU	Kellett, et al (2019)	English	Nordic Journal of Music Therapy	2	2	Quasi experimental	3	Relatedness; Affective and Cognitive Empathy Abilities; Dissociation; Interpersonal/Social Behaviours of Hospitalised Psychiatric Inpatients; Patient Satisfaction	Persons Related to Others Questionnaire (PROQ-2); Basic Empathy Scale (BES); Multi-Scale Dissociation Inventory (MDI) Client Satisfaction Scale - 8 (CSQ-8)	Questionnaires; Standardized Music Therapy	1		2	Schizophrenia or another serious mental disorder	999		10		10								100		18-65	>70	2	1	1	1	1		3	2			1	1			16	999
10		Neutral Distant	Pre-Post	Kellett, et al (2019)	English	Nordic Journal of Music Therapy	2	2	Quasi experimental	3	Relatedness; Affective and Cognitive Empathy Abilities; Dissociation; Interpersonal/Social Behaviours of Hospitalised Psychiatric Inpatients; Patient Satisfaction	Persons Related to Others Questionnaire (PROQ-2); Basic Empathy Scale (BES); Multi-Scale Dissociation Inventory (MDI) Client Satisfaction Scale - 8 (CSQ-8)	Questionnaires; Standardized Music Therapy	1		2	Schizophrenia or another serious mental disorder	999		10		10								100		18-65	>70	2	1	1	1	1		3	2			1	1			16	999
10			FU	Kellett, et al (2019)	English	Nordic Journal of Music Therapy	2	2	Quasi experimental	3	Relatedness; Affective and Cognitive Empathy Abilities; Dissociation; Interpersonal/Social Behaviours of Hospitalised Psychiatric Inpatients; Patient Satisfaction	Persons Related to Others Questionnaire (PROQ-2); Basic Empathy Scale (BES); Multi-Scale Dissociation Inventory (MDI) Client Satisfaction Scale - 8 (CSQ-8)	Questionnaires; Standardized Music Therapy	1		2	Schizophrenia or another serious mental disorder	999		10		10								100		18-65	>70	2	1	1	1	1		3	2			1	1			16	999
10		Upper Distant	Pre-Post	Kellett, et al (2019)	English	Nordic Journal of Music Therapy	2	2	Quasi experimental	3	Relatedness; Affective and Cognitive Empathy Abilities; Dissociation; Interpersonal/Social Behaviours of Hospitalised Psychiatric Inpatients; Patient Satisfaction	Persons Related to Others Questionnaire (PROQ-2); Basic Empathy Scale (BES); Multi-Scale Dissociation Inventory (MDI) Client Satisfaction Scale - 8 (CSQ-8)	Questionnaires; Standardized Music Therapy	1		2	Schizophrenia or another serious mental disorder	999		10		10								100		18-65	>70	2	1	1	1	1		3	2			1	1			16	999
10			FU	Kellett, et al (2019)	English	Nordic Journal of Music Therapy	2	2	Quasi experimental	3	Relatedness; Affective and Cognitive Empathy Abilities; Dissociation; Interpersonal/Social Behaviours of Hospitalised Psychiatric Inpatients; Patient Satisfaction	Persons Related to Others Questionnaire (PROQ-2); Basic Empathy Scale (BES); Multi-Scale Dissociation Inventory (MDI) Client Satisfaction Scale - 8 (CSQ-8)	Questionnaires; Standardized Music Therapy	1		2	Schizophrenia or another serious mental disorder	999		10		10								100		18-65	>70	2	1	1	1	1		3	2			1	1			16	999
10		Full Scale	Pre-Post	Kellett, et al (2019)	English	Nordic Journal of Music Therapy	2	2	Quasi experimental	3	Relatedness; Affective and Cognitive Empathy Abilities; Dissociation; Interpersonal/Social Behaviours of Hospitalised Psychiatric Inpatients; Patient Satisfaction	Persons Related to Others Questionnaire (PROQ-2); Basic Empathy Scale (BES); Multi-Scale Dissociation Inventory (MDI) Client Satisfaction Scale - 8 (CSQ-8)	Questionnaires; Standardized Music Therapy	1		2	Schizophrenia or another serious mental disorder	999		10		10								100		18-65	>70	2	1	1	1	1		3	2			1	1			16	999
10			FU	Kellett, et al (2019)	English	Nordic Journal of Music Therapy	2	2	Quasi experimental	3	Relatedness; Affective and Cognitive Empathy Abilities; Dissociation; Interpersonal/Social Behaviours of Hospitalised Psychiatric Inpatients; Patient Satisfaction	Persons Related to Others Questionnaire (PROQ-2); Basic Empathy Scale (BES); Multi-Scale Dissociation Inventory (MDI) Client Satisfaction Scale - 8 (CSQ-8)	Questionnaires; Standardized Music Therapy	1		2	Schizophrenia or another serious mental disorder	999		10		10								100		18-65	>70	2	1	1	1	1		3	2			1	1			16	999
10		BES	Pre-Post	Kellett, et al (2019)	English	Nordic Journal of Music Therapy	2	2	Quasi experimental	3	Relatedness; Affective and Cognitive Empathy Abilities; Dissociation; Interpersonal/Social Behaviours of Hospitalised Psychiatric Inpatients; Patient Satisfaction	Persons Related to Others Questionnaire (PROQ-2); Basic Empathy Scale (BES); Multi-Scale Dissociation Inventory (MDI) Client Satisfaction Scale - 8 (CSQ-8)	Questionnaires; Standardized Music Therapy	1		2	Schizophrenia or another serious mental disorder	999		10		10								100		18-65	>70	2	1	1	1	1		3	2			1	1			16	999
10			FU	Kellett, et al (2019)	English	Nordic Journal of Music Therapy	2	2	Quasi experimental	3	Relatedness; Affective and Cognitive Empathy Abilities; Dissociation; Interpersonal/Social Behaviours of Hospitalised Psychiatric Inpatients; Patient Satisfaction	Persons Related to Others Questionnaire (PROQ-2); Basic Empathy Scale (BES); Multi-Scale Dissociation Inventory (MDI) Client Satisfaction Scale - 8 (CSQ-8)	Questionnaires; Standardized Music Therapy	1		2	Schizophrenia or another serious mental disorder	999		10		10								100		18-65	>70	2	1	1	1	1		3	2			1	1			16	999
10		MDI	Pre-Post	Kellett, et al (2019)	English	Nordic Journal of Music Therapy	2	2	Quasi experimental	3	Relatedness; Affective and Cognitive Empathy Abilities; Dissociation; Interpersonal/Social Behaviours of Hospitalised Psychiatric Inpatients; Patient Satisfaction	Persons Related to Others Questionnaire (PROQ-2); Basic Empathy Scale (BES); Multi-Scale Dissociation Inventory (MDI) Client Satisfaction Scale - 8 (CSQ-8)	Questionnaires; Standardized Music Therapy	1		2	Schizophrenia or another serious mental disorder	999		10		10								100		18-65	>70	2	1	1	1	1		3	2			1	1			16	999
10			FU	Kellett, et al (2019)	English	Nordic Journal of Music Therapy	2	2	Quasi experimental	3	Relatedness; Affective and Cognitive Empathy Abilities; Dissociation; Interpersonal/Social Behaviours of Hospitalised Psychiatric Inpatients; Patient Satisfaction	Persons Related to Others Questionnaire (PROQ-2); Basic Empathy Scale (BES); Multi-Scale Dissociation Inventory (MDI) Client Satisfaction Scale - 8 (CSQ-8)	Questionnaires; Standardized Music Therapy	1		2	Schizophrenia or another serious mental disorder	999		10		10								100		18-65	>70	2	1	1	1	1		3	2			1	1			16	999
10		CIRCLE Sociable	Pre-Post	Kellett, et al (2019)	English	Nordic Journal of Music Therapy	2	2	Quasi experimental	3	Relatedness; Affective and Cognitive Empathy Abilities; Dissociation; Interpersonal/Social Behaviours of Hospitalised Psychiatric Inpatients; Patient Satisfaction	Persons Related to Others Questionnaire (PROQ-2); Basic Empathy Scale (BES); Multi-Scale Dissociation Inventory (MDI) Client Satisfaction Scale - 8 (CSQ-8)	Questionnaires; Standardized Music Therapy	1		2	Schizophrenia or another serious mental disorder	999		10		10								100		18-65	>70	2	1	1	1	1		3	2			1	1			16	999
10			FU	Kellett, et al (2019)	English	Nordic Journal of Music Therapy	2	2	Quasi experimental	3	Relatedness; Affective and Cognitive Empathy Abilities; Dissociation; Interpersonal/Social Behaviours of Hospitalised Psychiatric Inpatients; Patient Satisfaction	Persons Related to Others Questionnaire (PROQ-2); Basic Empathy Scale (BES); Multi-Scale Dissociation Inventory (MDI) Client Satisfaction Scale - 8 (CSQ-8)	Questionnaires; Standardized Music Therapy	1		2	Schizophrenia or another serious mental disorder	999		10		10								100		18-65	>70	2	1	1	1	1		3	2			1	1			16	999
10		CIRCLE Hostile	Pre-Post	Kellett, et al (2019)	English	Nordic Journal of Music Therapy	2	2	Quasi experimental	3	Relatedness; Affective and Cognitive Empathy Abilities; Dissociation; Interpersonal/Social Behaviours of Hospitalised Psychiatric Inpatients; Patient Satisfaction	Persons Related to Others Questionnaire (PROQ-2); Basic Empathy Scale (BES); Multi-Scale Dissociation Inventory (MDI) Client Satisfaction Scale - 8 (CSQ-8)	Questionnaires; Standardized Music Therapy	1		2	Schizophrenia or another serious mental disorder	999		10		10								100		18-65	>70	2	1	1	1	1		3	2			1	1			16	999
10			FU	Kellett, et al (2019)	English	Nordic Journal of Music Therapy	2	2	Quasi experimental	3	Relatedness; Affective and Cognitive Empathy Abilities; Dissociation; Interpersonal/Social Behaviours of Hospitalised Psychiatric Inpatients; Patient Satisfaction	Persons Related to Others Questionnaire (PROQ-2); Basic Empathy Scale (BES); Multi-Scale Dissociation Inventory (MDI) Client Satisfaction Scale - 8 (CSQ-8)	Questionnaires; Standardized Music Therapy	1		2	Schizophrenia or another serious mental disorder	999		10		10								100		18-65	>70	2	1	1	1	1		3	2			1	1			16	999
10		CIRCLE Withdrawn	Pre-Post	Kellett, et al (2019)	English	Nordic Journal of Music Therapy	2	2	Quasi experimental	3	Relatedness; Affective and Cognitive Empathy Abilities; Dissociation; Interpersonal/Social Behaviours of Hospitalised Psychiatric Inpatients; Patient Satisfaction	Persons Related to Others Questionnaire (PROQ-2); Basic Empathy Scale (BES); Multi-Scale Dissociation Inventory (MDI) Client Satisfaction Scale - 8 (CSQ-8)	Questionnaires; Standardized Music Therapy	1		2	Schizophrenia or another serious mental disorder	999		10		10								100		18-65	>70	2	1	1	1	1		3	2			1	1			16	999
10			FU	Kellett, et al (2019)	English	Nordic Journal of Music Therapy	2	2	Quasi experimental	3	Relatedness; Affective and Cognitive Empathy Abilities; Dissociation; Interpersonal/Social Behaviours of Hospitalised Psychiatric Inpatients; Patient Satisfaction	Persons Related to Others Questionnaire (PROQ-2); Basic Empathy Scale (BES); Multi-Scale Dissociation Inventory (MDI) Client Satisfaction Scale - 8 (CSQ-8)	Questionnaires; Standardized Music Therapy	1		2	Schizophrenia or another serious mental disorder	999		10		10								100		18-65	>70	2	1	1	1	1		3	2			1	1			16	999
10		CIRCLE Friendly	Pre-Post	Kellett, et al (2019)	English	Nordic Journal of Music Therapy	2	2	Quasi experimental	3	Relatedness; Affective and Cognitive Empathy Abilities; Dissociation; Interpersonal/Social Behaviours of Hospitalised Psychiatric Inpatients; Patient Satisfaction	Persons Related to Others Questionnaire (PROQ-2); Basic Empathy Scale (BES); Multi-Scale Dissociation Inventory (MDI) Client Satisfaction Scale - 8 (CSQ-8)	Questionnaires; Standardized Music Therapy	1		2	Schizophrenia or another serious mental disorder	999		16		10				6				100		18-65	>70	2	1	1	1	1		3	2			1	1			16	999
10			FU	Kellett, et al (2019)	English	Nordic Journal of Music Therapy	2	2	Quasi experimental	3	Relatedness; Affective and Cognitive Empathy Abilities; Dissociation; Interpersonal/Social Behaviours of Hospitalised Psychiatric Inpatients; Patient Satisfaction	Persons Related to Others Questionnaire (PROQ-2); Basic Empathy Scale (BES); Multi-Scale Dissociation Inventory (MDI) Client Satisfaction Scale - 8 (CSQ-8)	Questionnaires; Standardized Music Therapy	1		2	Schizophrenia or another serious mental disorder	999		10		10								100		18-65	>70	2	1	1	1	1		3	2			1	1			16	999
11	Short-Term Music Therapy Attention and Arousal Regulation Treatment (SMAART) for Prisoners with Posttraumatic Stress Disorder: A Feasibility Study			MacFarlane, et al (2019)	English	Journal of Forensic Psychology Research and Practice	3	2	Single case experimental design	3	PTSD Prevalence and PTSD Severity; Preliminary assessment of PTSD; Selective and sustained attention	PTSD Symptom Scale Interview (PSSI); Dutch version of the PC-PTSD; Bourdon-Wiersma dot cancellation test (BW)	Questionnaires; Standardized Music Therapy; Standardised attention test	1		2	PTSD	999		11	16	13								100	39	25-54		2	1	1	1	1		1	1		1	1	999	999	999	6	999
11		PSSI
11		BW
12	The Influence of Music Therapy Interventions on Self-Rated Changes in Relaxation, Affect, and Thought in Psychiatric Prisoner-Patients	Music Group Therapy	Relaxation	Thaut (1989)	English	Journal of Music Therapy	3	2		3	Changes in relaxation; mood/ emotion; thought/insight.	Three scales (self-report) were used to measure the changes; scales were derived from a survey of 130 prisoner-patients concerning the perceived therapeutic benefit of participating in music	Questionnaires	1		2	Schizophrenia, Bipolar Depression, Unipolar Depression	2	Not specified in detail	50		50								100		18-45		2	2	1	1	0		3	2	5 to 10		1	999	999	999	999	999
12			Mood/Emotion	Thaut (1989)	English	Journal of Music Therapy	3	2		3	Changes in relaxation; mood/ emotion; thought/insight.	Three scales (self-report) were used to measure the changes; scales were derived from a survey of 130 prisoner-patients concerning the perceived therapeutic benefit of participating in music	Questionnaires	1		2	Schizophrenia, Bipolar Depression, Unipolar Depression	2	Not specified in detail	50		50								100		18-45		2	2	1	1	0		3	2	5 to 10		1	999	999	999	999	999
12			Thought/Insight	Thaut (1989)	English	Journal of Music Therapy	3	2		3	Changes in relaxation; mood/ emotion; thought/insight.	Three scales (self-report) were used to measure the changes; scales were derived from a survey of 130 prisoner-patients concerning the perceived therapeutic benefit of participating in music	Questionnaires	1		2	Schizophrenia, Bipolar Depression, Unipolar Depression	2	Not specified in detail	50		50								100		18-45		2	2	1	1	0		3	2	5 to 10		1	999	999	999	999	999
12			Total	Thaut (1989)	English	Journal of Music Therapy	3	2		3	Changes in relaxation; mood/ emotion; thought/insight.	Three scales (self-report) were used to measure the changes; scales were derived from a survey of 130 prisoner-patients concerning the perceived therapeutic benefit of participating in music	Questionnaires	1		2	Schizophrenia, Bipolar Depression, Unipolar Depression	2	Not specified in detail	50		50								100		18-45		2	2	1	1	0		3	2	5 to 10		1	999	999	999	999	999
12		Instrumental Group Improv	Relaxation	Thaut (1989)	English	Journal of Music Therapy	3	2		3	Changes in relaxation; mood/ emotion; thought/insight.	Three scales (self-report) were used to measure the changes; scales were derived from a survey of 130 prisoner-patients concerning the perceived therapeutic benefit of participating in music	Questionnaires	1		2	Schizophrenia, Bipolar Depression, Unipolar Depression	2	Not specified in detail	50		50								100		18-45		2	2	1	1	0		3	2	5 to 10		1	999	999	999	999	999
12			Mood/Emotion	Thaut (1989)	English	Journal of Music Therapy	3	2		3	Changes in relaxation; mood/ emotion; thought/insight.	Three scales (self-report) were used to measure the changes; scales were derived from a survey of 130 prisoner-patients concerning the perceived therapeutic benefit of participating in music	Questionnaires	1		2	Schizophrenia, Bipolar Depression, Unipolar Depression	2	Not specified in detail	50		50								100		18-45		2	2	1	1	0		3	2	5 to 10		1	999	999	999	999	999
12			Thought/Insight	Thaut (1989)	English	Journal of Music Therapy	3	2		3	Changes in relaxation; mood/ emotion; thought/insight.	Three scales (self-report) were used to measure the changes; scales were derived from a survey of 130 prisoner-patients concerning the perceived therapeutic benefit of participating in music	Questionnaires	1		2	Schizophrenia, Bipolar Depression, Unipolar Depression	2	Not specified in detail	50		50								100		18-45		2	2	1	1	0		3	2	5 to 10		1	999	999	999	999	999
12			Total	Thaut (1989)	English	Journal of Music Therapy	3	2		3	Changes in relaxation; mood/ emotion; thought/insight.	Three scales (self-report) were used to measure the changes; scales were derived from a survey of 130 prisoner-patients concerning the perceived therapeutic benefit of participating in music	Questionnaires	1		2	Schizophrenia, Bipolar Depression, Unipolar Depression	2	Not specified in detail	50		50								100		18-45		2	2	1	1	0		3	2	5 to 10		1	999	999	999	999	999
12		Music and Relaxation	Relaxation	Thaut (1989)	English	Journal of Music Therapy	3	2		3	Changes in relaxation; mood/ emotion; thought/insight.	Three scales (self-report) were used to measure the changes; scales were derived from a survey of 130 prisoner-patients concerning the perceived therapeutic benefit of participating in music	Questionnaires	1		2	Schizophrenia, Bipolar Depression, Unipolar Depression	2	Not specified in detail	50		50								100		18-45		2	2	1	1	0		3	2	5 to 10		1	999	999	999	999	999
12			Mood/Emotion	Thaut (1989)	English	Journal of Music Therapy	3	2		3	Changes in relaxation; mood/ emotion; thought/insight.	Three scales (self-report) were used to measure the changes; scales were derived from a survey of 130 prisoner-patients concerning the perceived therapeutic benefit of participating in music	Questionnaires	1		2	Schizophrenia, Bipolar Depression, Unipolar Depression	2	Not specified in detail	50		50								100		18-45		2	2	1	1	0		3	2	5 to 10		1	999	999	999	999	999
12			Thought/Insight	Thaut (1989)	English	Journal of Music Therapy	3	2		3	Changes in relaxation; mood/ emotion; thought/insight.	Three scales (self-report) were used to measure the changes; scales were derived from a survey of 130 prisoner-patients concerning the perceived therapeutic benefit of participating in music	Questionnaires	1		2	Schizophrenia, Bipolar Depression, Unipolar Depression	2	Not specified in detail	50		50								100		18-45		2	2	1	1	0		3	2	5 to 10		1	999	999	999	999	999
12			Total	Thaut (1989)	English	Journal of Music Therapy	3	2		3	Changes in relaxation; mood/ emotion; thought/insight.	Three scales (self-report) were used to measure the changes; scales were derived from a survey of 130 prisoner-patients concerning the perceived therapeutic benefit of participating in music	Questionnaires	1		2	Schizophrenia, Bipolar Depression, Unipolar Depression	2	Not specified in detail	50		50								100		18-45		2	2	1	1	0		3	2	5 to 10		1	999	999	999	999	999
12		Total	Relaxation	Thaut (1989)	English	Journal of Music Therapy	3	2		3	Changes in relaxation; mood/ emotion; thought/insight.	Three scales (self-report) were used to measure the changes; scales were derived from a survey of 130 prisoner-patients concerning the perceived therapeutic benefit of participating in music	Questionnaires	1		2	Schizophrenia, Bipolar Depression, Unipolar Depression	2	Not specified in detail	50		50								100		18-45		2	2	1	1	0		3	2	5 to 10		1	999	999	999	999	999
12			Mood/Emotion	Thaut (1989)	English	Journal of Music Therapy	3	2		3	Changes in relaxation; mood/ emotion; thought/insight.	Three scales (self-report) were used to measure the changes; scales were derived from a survey of 130 prisoner-patients concerning the perceived therapeutic benefit of participating in music	Questionnaires	1		2	Schizophrenia, Bipolar Depression, Unipolar Depression	2	Not specified in detail	50		50								100		18-45		2	2	1	1	0		3	2	5 to 10		1	999	999	999	999	999
12			Thought/Insight	Thaut (1989)	English	Journal of Music Therapy	3	2		3	Changes in relaxation; mood/ emotion; thought/insight.	Three scales (self-report) were used to measure the changes; scales were derived from a survey of 130 prisoner-patients concerning the perceived therapeutic benefit of participating in music	Questionnaires	1		2	Schizophrenia, Bipolar Depression, Unipolar Depression	2	Not specified in detail	50		50								100		18-45		2	2	1	1	0		3	2	5 to 10		1	999	999	999	999	999
12			Total	Thaut (1989)	English	Journal of Music Therapy	3	2		3	Changes in relaxation; mood/ emotion; thought/insight.	Three scales (self-report) were used to measure the changes; scales were derived from a survey of 130 prisoner-patients concerning the perceived therapeutic benefit of participating in music	Questionnaires	1		2	Schizophrenia, Bipolar Depression, Unipolar Depression	2	Not specified in detail	50		50								100		18-45		2	2	1	1	0		3	2	5 to 10		1	999	999	999	999	999
13	Musical attention control training for psychotic psychiatric patients:an experimental pilot study in a forensic psychiatric hospital			van Alphen, et al (2019)	English	Frontiers in Neuroscience	1	2	Single blind, pre-post design	1	Attention level	D2: D2TN, T2CP Cancellation test; Digit Span subset of the WAIS-IV-NL; TMT A and B;	Standardised attention tests	1		3	Psychotic features, attention problems	999		35	35	18				17				69	34.7	999		2		1	1	1		3	2	6	1	1	1	1		999	999
13		D2TN		van Alphen, et al (2019)	English	Frontiers in Neuroscience	1	2	Single blind, pre-post design	1	Attention level	D2: D2TN, T2CP Cancellation test; Digit Span subset of the WAIS-IV-NL; TMT A and B;	Standardised attention tests	1		3	Psychotic features, attention problems	999		35	35	16		16		16		15		69	34.7	999		2		1	1	1		3	2	6	1	1	1	1		999	999
13		D2CP		van Alphen, et al (2019)	English	Frontiers in Neuroscience	1	2	Single blind, pre-post design	1	Attention level	D2: D2TN, T2CP Cancellation test; Digit Span subset of the WAIS-IV-NL; TMT A and B;	Standardised attention tests	1		3	Psychotic features, attention problems	999		35	35	16		16		16		16		69	34.7	999		2		1	1	1		3	2	6	1	1	1	1		999	999
13		WAIS-DF		van Alphen, et al (2019)	English	Frontiers in Neuroscience	1	2	Single blind, pre-post design	1	Attention level	D2: D2TN, T2CP Cancellation test; Digit Span subset of the WAIS-IV-NL; TMT A and B;	Standardised attention tests	1		3	Psychotic features, attention problems	999		35	35	18		16		17		15		69	34.7	999		2		1	1	1		3	2	6	1	1	1	1		999	999
13		WAIS-DB		van Alphen, et al (2019)	English	Frontiers in Neuroscience	1	2	Single blind, pre-post design	1	Attention level	D2: D2TN, T2CP Cancellation test; Digit Span subset of the WAIS-IV-NL; TMT A and B;	Standardised attention tests	1		3	Psychotic features, attention problems	999		35	35	18		15		17		15		69	34.7	999		2		1	1	1		3	2	6	1	1	1	1		999	999
13		TMT-A		van Alphen, et al (2019)	English	Frontiers in Neuroscience	1	2	Single blind, pre-post design	1	Attention level	D2: D2TN, T2CP Cancellation test; Digit Span subset of the WAIS-IV-NL; TMT A and B;	Standardised attention tests	1		3	Psychotic features, attention problems	999		35	35	18		16		17		15		69	34.7	999		2		1	1	1		3	2	6	1	1	1	1		999	999
13		TMT-B		van Alphen, et al (2019)	English	Frontiers in Neuroscience	1	2	Single blind, pre-post design	1	Attention level	D2: D2TN, T2CP Cancellation test; Digit Span subset of the WAIS-IV-NL; TMT A and B;	Standardised attention tests	1		3	Psychotic features, attention problems	999		35	35	16		15		15		12		69	34.7	999		2		1	1	1		3	2	6	1	1	1	1		999	999
14	Ergebnisse musiktherapeutischer Entspannung im sozialtherapeutischen Strafvollzug Eine qualitativ-quantitative Orientierungsstudie = Results of music therapeutic relaxation in a social-therapeutic penal system: A qualitative-quantitative orientation study			Zeuch, et al (2004)	German	Musik- Tanz und Kunsttherapie	3	3	t1 (pre); t2 (3 months); t3 (6 months)	3	General Wellbeing, Physical Relaxation, Physical Pain, Emotional Balance	Interview	Interview	1		2	999			11												29-43		2	2	1	0	0		2	2		0	3					1
14		Long-term results	General Wellbeing	Zeuch, et al (2004)	German	Musik- Tanz und Kunsttherapie	3	3	t1 (pre); t2 (3 months); t3 (6 months)	3	General Wellbeing, Physical Relaxation, Physical Pain, Emotional Balance	Interview	Interview	1		2	999			11		10										29-43		2	2	1	0	0		2	2		0	3					1
14			Physical Tension	Zeuch, et al (2004)	German	Musik- Tanz und Kunsttherapie	3	3	t1 (pre); t2 (3 months); t3 (6 months)	3	General Wellbeing, Physical Relaxation, Physical Pain, Emotional Balance	Interview	Interview	1		2	999			11												29-43		2	2	1	0	0		2	2		0	3					1
14			Physical Pain	Zeuch, et al (2004)	German	Musik- Tanz und Kunsttherapie	3	3	t1 (pre); t2 (3 months); t3 (6 months)	3	General Wellbeing, Physical Relaxation, Physical Pain, Emotional Balance	Interview	Interview	1		2	999			11												29-43		2	2	1	0	0		2	2		0	3					1
14			Emotional Balance	Zeuch, et al (2004)	German	Musik- Tanz und Kunsttherapie	3	3	t1 (pre); t2 (3 months); t3 (6 months)	3	General Wellbeing, Physical Relaxation, Physical Pain, Emotional Balance	Interview	Interview	1		2	999			11												29-43		2	2	1	0	0		2	2		0	3					1
14		Short-term results	General Wellbeing	Zeuch, et al (2004)	German	Musik- Tanz und Kunsttherapie	3	3	t1 (pre); t2 (3 months); t3 (6 months)	3	General Wellbeing, Physical Relaxation, Physical Pain, Emotional Balance	Interview	Interview	1		2	999			11		10										29-43		2	2	1	0	0		2	2		0	3					1
14			Physical Tension	Zeuch, et al (2004)	German	Musik- Tanz und Kunsttherapie	3	3	t1 (pre); t2 (3 months); t3 (6 months)	3	General Wellbeing, Physical Relaxation, Physical Pain, Emotional Balance	Interview	Interview	1		2	999			11												29-43		2	2	1	0	0		2	2		0	3					1
14			Physical Pain	Zeuch, et al (2004)	German	Musik- Tanz und Kunsttherapie	3	3	t1 (pre); t2 (3 months); t3 (6 months)	3	General Wellbeing, Physical Relaxation, Physical Pain, Emotional Balance	Interview	Interview	1		2	999			11												29-43		2	2	1	0	0		2	2		0	3					1
14			Emotional Balance	Zeuch, et al (2004)	German	Musik- Tanz und Kunsttherapie	3	3	t1 (pre); t2 (3 months); t3 (6 months)	3	General Wellbeing, Physical Relaxation, Physical Pain, Emotional Balance	Interview	Interview	1		2	999			11												29-43		2	2	1	0	0		2	2		0	3					1
15	Randomized Trial of Group Music Therapy With Chinese Prisoners: Impact on Anxiety, Depression, and Self-Esteem			Chen, et al (2016)	English	International journal of offender therapy and comparative criminology	1	3		1	Anxiety; Depression; Self-Esteem	STAI; BDI; Rosenberg Self-Esteem Inventory (RSI) Chinese Version; Texas Social Behaviour Inventory Chinese Version (TSBI)	Questionnaires	2		2	Anxiety, Depression (STAI/BDI)	999		192	200	100				100				100	999	999	999	2	2	1	1	0		1	2	8	0	3	1	1		20	2
15		STAI	State	Chen, et al (2016)	English	International journal of offender therapy and comparative criminology	1	3		1	Anxiety; Depression; Self-Esteem	STAI; BDI; Rosenberg Self-Esteem Inventory (RSI) Chinese Version; Texas Social Behaviour Inventory Chinese Version (TSBI)	Questionnaires	2		2	Anxiety, Depression (STAI/BDI)	999		192	200	100				100				100	999	999	999	2	2	1	1	0		1	2	8	0	3	1	1		20	2
15			Trait	Chen, et al (2016)	English	International journal of offender therapy and comparative criminology	1	3		1	Anxiety; Depression; Self-Esteem	STAI; BDI; Rosenberg Self-Esteem Inventory (RSI) Chinese Version; Texas Social Behaviour Inventory Chinese Version (TSBI)	Questionnaires	2		2	Anxiety, Depression (STAI/BDI)	999		192	200	100				100				100	999	999	999	2	2	1	1	0		1	2	8	0	3	1	1		20	2
15		BDI-II		Chen, et al (2016)	English	International journal of offender therapy and comparative criminology	1	3		1	Anxiety; Depression; Self-Esteem	STAI; BDI; Rosenberg Self-Esteem Inventory (RSI) Chinese Version; Texas Social Behaviour Inventory Chinese Version (TSBI)	Questionnaires	2		2	Anxiety, Depression (STAI/BDI)	999		192	200	100				100				100	999	999	999	2	2	1	1	0		1	2	8	0	3	1	1		20	2
15		RSI		Chen, et al (2016)	English	International journal of offender therapy and comparative criminology	1	3		1	Anxiety; Depression; Self-Esteem	STAI; BDI; Rosenberg Self-Esteem Inventory (RSI) Chinese Version; Texas Social Behaviour Inventory Chinese Version (TSBI)	Questionnaires	2		2	Anxiety, Depression (STAI/BDI)	999		192	200	100				100				100	999	999	999	2	2	1	1	0		1	2	8	0	3	1	1		20	2
15		TSBI		Chen, et al (2016)	English	International journal of offender therapy and comparative criminology	1	3		1	Anxiety; Depression; Self-Esteem	STAI; BDI; Rosenberg Self-Esteem Inventory (RSI) Chinese Version; Texas Social Behaviour Inventory Chinese Version (TSBI)	Questionnaires	2		2	Anxiety, Depression (STAI/BDI)	999		192	200	100				100				100	999	999	999	2	2	1	1	0		1	2	8	0	3	1	1		20	2
16	Music Therapy for Prisoners: Pilot Randomised Controlled Trial and Implications for Evaluating Psychosocial Interventions			Gold et al., (2014)	English	International journal of offender therapy and comparative criminology	1	3	Every 2 weeks in experimental group; after 1; 3; 6 months in control group.	2	Anxiety; Depression; Quality of Social Relationships; Attachment Style	State-Trait Anxiety Inventory (STAI); Hospital Anxiety and Depression Scale; Social Relationships Scale of the Quality of Life Enjoyment and Satisfaction Questionnaire (Q-LES-Q); Relationship Questionnaire (RQ); Relationship Scale Questionnaire (RSQ)	Questionnaires	2		2	999	999		113		56				57				100	31.45	999	999	2	2	1	1	0		1	2		0	1	1	0		22	2 to 3
16		STAI	State	Gold et al., (2014)	English	International journal of offender therapy and comparative criminology	1	3	Every 2 weeks in experimental group; after 1; 3; 6 months in control group.	2	Anxiety; Depression; Quality of Social Relationships; Attachment Style	State-Trait Anxiety Inventory (STAI); Hospital Anxiety and Depression Scale; Social Relationships Scale of the Quality of Life Enjoyment and Satisfaction Questionnaire (Q-LES-Q); Relationship Questionnaire (RQ); Relationship Scale Questionnaire (RSQ)	Questionnaires	2		2	999	999		110		55		22	46	55		21	33	100	31.45	999	999	2	2	1	1	0		1	2		0	1	1	0		22	2 to 3
16			Trait	Gold et al., (2014)	English	International journal of offender therapy and comparative criminology	1	3	Every 2 weeks in experimental group; after 1; 3; 6 months in control group.	2	Anxiety; Depression; Quality of Social Relationships; Attachment Style	State-Trait Anxiety Inventory (STAI); Hospital Anxiety and Depression Scale; Social Relationships Scale of the Quality of Life Enjoyment and Satisfaction Questionnaire (Q-LES-Q); Relationship Questionnaire (RQ); Relationship Scale Questionnaire (RSQ)	Questionnaires	2		2	999	999		109		54		21	40	55		21	33	100	31.45	999	999	2	2	1	1	0		1	2		0	1	1	0		22	2 to 3
16		HADS	Anxiety	Gold et al., (2014)	English	International journal of offender therapy and comparative criminology	1	3	Every 2 weeks in experimental group; after 1; 3; 6 months in control group.	2	Anxiety; Depression; Quality of Social Relationships; Attachment Style	State-Trait Anxiety Inventory (STAI); Hospital Anxiety and Depression Scale; Social Relationships Scale of the Quality of Life Enjoyment and Satisfaction Questionnaire (Q-LES-Q); Relationship Questionnaire (RQ); Relationship Scale Questionnaire (RSQ)	Questionnaires	2		2	999	999		106		53		22	39	53		21	33	100	31.45	999	999	2	2	1	1	0		1	2		0	1	1	0		22	2 to 3
16			Depression	Gold et al., (2014)	English	International journal of offender therapy and comparative criminology	1	3	Every 2 weeks in experimental group; after 1; 3; 6 months in control group.	2	Anxiety; Depression; Quality of Social Relationships; Attachment Style	State-Trait Anxiety Inventory (STAI); Hospital Anxiety and Depression Scale; Social Relationships Scale of the Quality of Life Enjoyment and Satisfaction Questionnaire (Q-LES-Q); Relationship Questionnaire (RQ); Relationship Scale Questionnaire (RSQ)	Questionnaires	2		2	999	999		106		53		21	40	53		21	33	100	31.45	999	999	2	2	1	1	0		1	2		0	1	1	0		22	2 to 3
16		Q-Les-Q	Social Relationship	Gold et al., (2014)	English	International journal of offender therapy and comparative criminology	1	3	Every 2 weeks in experimental group; after 1; 3; 6 months in control group.	2	Anxiety; Depression; Quality of Social Relationships; Attachment Style	State-Trait Anxiety Inventory (STAI); Hospital Anxiety and Depression Scale; Social Relationships Scale of the Quality of Life Enjoyment and Satisfaction Questionnaire (Q-LES-Q); Relationship Questionnaire (RQ); Relationship Scale Questionnaire (RSQ)	Questionnaires	2		2	999	999		109		55		22	41	54		21	32	100	31.45	999	999	2	2	1	1	0		1	2		0	1	1	0		22	2 to 3
17	Long-Term Effects of ShortTerm Music Therapy for Prison Inmates: Six-Year Follow-Up of a Randomized Controlled Trial	Recidivism		Gold et al., (2020)	English	International journal of offender therapy and comparative criminology	1	6	single-centre parallel exploratory pragmatic	2	Criminal Recidivism; Anxiety; Depression; Quality of Social Relationships; Attachment Style	Registry data Statistics Norway [SSB]; State-Trait Anxiety Inventory (STAI); Hospital Anxiety and Depression Scale; Social Relationships Scale of the Quality of Life Enjoyment and Satisfaction Questionnaire (Q-LES-Q); Relationship Questionnaire (RQ); Relationship Scale Questionnaire (RSQ)	Registry Data Statistics	2		2	999	999		64	66	32				32				100	26	18-53		2	2	1	1	0		1	2, 1		0	1	1	0		999	2 to 3
17			Serious events
17			All events
17
17
18	Evoking emotional states in personality disordered offenders: An experimental pilot study of experiential drama therapy techniques			Keulen-de Vos et al., (2017)	English	The Arts in Psychotherapy	4	5	Comparison was additionally evaluated (Each session?). Measurement points: Session 1-4, wrap up	3	Schema Modes; Psychopathy; IQ	Mode Observation Scale (MOS); Psychopathy Checklist Revised (PCL-R)l Wechsler Adult Intelligence Scale III (WAIS-III)	Observation; Questionnaires	1		2	PD (ASPD, BPD, NPD)	999		9												27-48		3	1													5
18		Family Table Session	Vulnerable Child Mode	Keulen-de Vos et al., (2017)	English	The Arts in Psychotherapy	4	5	Comparison was additionally evaluated (Each session?). Measurement points: Session 1-4, wrap up	3	Schema Modes; Psychopathy; IQ	Mode Observation Scale (MOS); Psychopathy Checklist Revised (PCL-R)l Wechsler Adult Intelligence Scale III (WAIS-III)	Observation; Questionnaires	1		2	PD (ASPD, BPD, NPD)	999		9												27-48		3	1													5
18			Angry Child Mode	Keulen-de Vos et al., (2017)	English	The Arts in Psychotherapy	4	5	Comparison was additionally evaluated (Each session?). Measurement points: Session 1-4, wrap up	3	Schema Modes; Psychopathy; IQ	Mode Observation Scale (MOS); Psychopathy Checklist Revised (PCL-R)l Wechsler Adult Intelligence Scale III (WAIS-III)	Observation; Questionnaires	1		2	PD (ASPD, BPD, NPD)	999		9												27-48		3	1													5
18		Vulnerability Session	Vulnerable Child Mode	Keulen-de Vos et al., (2017)	English	The Arts in Psychotherapy	4	5	Comparison was additionally evaluated (Each session?). Measurement points: Session 1-4, wrap up	3	Schema Modes; Psychopathy; IQ	Mode Observation Scale (MOS); Psychopathy Checklist Revised (PCL-R)l Wechsler Adult Intelligence Scale III (WAIS-III)	Observation; Questionnaires	1		2	PD (ASPD, BPD, NPD)	999		9												27-48		3	1													5
18			Angry Child Mode	Keulen-de Vos et al., (2017)	English	The Arts in Psychotherapy	4	5	Comparison was additionally evaluated (Each session?). Measurement points: Session 1-4, wrap up	3	Schema Modes; Psychopathy; IQ	Mode Observation Scale (MOS); Psychopathy Checklist Revised (PCL-R)l Wechsler Adult Intelligence Scale III (WAIS-III)	Observation; Questionnaires	1		2	PD (ASPD, BPD, NPD)	999		9												27-48		3	1													5
18		Anger Session	Vulnerable Child Mode	Keulen-de Vos et al., (2017)	English	The Arts in Psychotherapy	4	5	Comparison was additionally evaluated (Each session?). Measurement points: Session 1-4, wrap up	3	Schema Modes; Psychopathy; IQ	Mode Observation Scale (MOS); Psychopathy Checklist Revised (PCL-R)l Wechsler Adult Intelligence Scale III (WAIS-III)	Observation; Questionnaires	1		2	PD (ASPD, BPD, NPD)	999		9												27-48		3	1													5
18			Angry Child Mode	Keulen-de Vos et al., (2017)	English	The Arts in Psychotherapy	4	5	Comparison was additionally evaluated (Each session?). Measurement points: Session 1-4, wrap up	3	Schema Modes; Psychopathy; IQ	Mode Observation Scale (MOS); Psychopathy Checklist Revised (PCL-R)l Wechsler Adult Intelligence Scale III (WAIS-III)	Observation; Questionnaires	1		2	PD (ASPD, BPD, NPD)	999		9												27-48		3	1													5
18		Vulnerability	Session 2 Vs. Wrap Up (not significant, not reported)	Keulen-de Vos et al., (2017)	English	The Arts in Psychotherapy	4	5	Comparison was additionally evaluated (Each session?). Measurement points: Session 1-4, wrap up	3	Schema Modes; Psychopathy; IQ	Mode Observation Scale (MOS); Psychopathy Checklist Revised (PCL-R)l Wechsler Adult Intelligence Scale III (WAIS-III)	Observation; Questionnaires	1		2	PD (ASPD, BPD, NPD)	999		9												27-48		3	1													5
18			Session 3 Vs. Wrap Up	Keulen-de Vos et al., (2017)	English	The Arts in Psychotherapy	4	5	Comparison was additionally evaluated (Each session?). Measurement points: Session 1-4, wrap up	3	Schema Modes; Psychopathy; IQ	Mode Observation Scale (MOS); Psychopathy Checklist Revised (PCL-R)l Wechsler Adult Intelligence Scale III (WAIS-III)	Observation; Questionnaires	1		2	PD (ASPD, BPD, NPD)	999		9												27-48		3	1													5
18			Session 4 Vs. Wrap Up	Keulen-de Vos et al., (2017)	English	The Arts in Psychotherapy	4	5	Comparison was additionally evaluated (Each session?). Measurement points: Session 1-4, wrap up	3	Schema Modes; Psychopathy; IQ	Mode Observation Scale (MOS); Psychopathy Checklist Revised (PCL-R)l Wechsler Adult Intelligence Scale III (WAIS-III)	Observation; Questionnaires	1		2	PD (ASPD, BPD, NPD)	999		9												27-48		3	1													5
19	An evaluation of group work as an intervention to reduce the impact of substance misuse for offender patients in a high security hospital			Morris et al., (2009)	English	The Journal of Forensic Psychiatry and Psychology	3	5	Additional qualitative measurement also present	3	Change Readiness; Drug Based Thinking Style; Impact of Participation	Stages of Change Readiness and Treatment Eagerness Scale (SOCRATES); Psychological Inventory of Drug-Based Thinking Styles (PIDTS)	Questionnaires; Qualitative Review	1		2	999	999		22	30										37.27			3	3	1	0	0			2		1	1
19		SOCRATES	Recognition	Morris et al., (2009)	English	The Journal of Forensic Psychiatry and Psychology	3	5	Additional qualitative measurement also present	3	Change Readiness; Drug Based Thinking Style; Impact of Participation	Stages of Change Readiness and Treatment Eagerness Scale (SOCRATES); Psychological Inventory of Drug-Based Thinking Styles (PIDTS)	Questionnaires; Qualitative Review	1		2	999	999		10														3	3	1	0	0			2		1	1
19			Ambivalence	Morris et al., (2009)	English	The Journal of Forensic Psychiatry and Psychology	3	5	Additional qualitative measurement also present	3	Change Readiness; Drug Based Thinking Style; Impact of Participation	Stages of Change Readiness and Treatment Eagerness Scale (SOCRATES); Psychological Inventory of Drug-Based Thinking Styles (PIDTS)	Questionnaires; Qualitative Review	1		2	999	999		10														3	3	1	0	0			2		1	1
19			Taking steps	Morris et al., (2009)	English	The Journal of Forensic Psychiatry and Psychology	3	5	Additional qualitative measurement also present	3	Change Readiness; Drug Based Thinking Style; Impact of Participation	Stages of Change Readiness and Treatment Eagerness Scale (SOCRATES); Psychological Inventory of Drug-Based Thinking Styles (PIDTS)	Questionnaires; Qualitative Review	1		2	999	999		10														3	3	1	0	0			2		1	1
19		PIDTS	Mollification	Morris et al., (2009)	English	The Journal of Forensic Psychiatry and Psychology	3	5	Additional qualitative measurement also present	3	Change Readiness; Drug Based Thinking Style; Impact of Participation	Stages of Change Readiness and Treatment Eagerness Scale (SOCRATES); Psychological Inventory of Drug-Based Thinking Styles (PIDTS)	Questionnaires; Qualitative Review	1		2	999	999		10														3	3	1	0	0			2		1	1
19			Cutoff	Morris et al., (2009)	English	The Journal of Forensic Psychiatry and Psychology	3	5	Additional qualitative measurement also present	3	Change Readiness; Drug Based Thinking Style; Impact of Participation	Stages of Change Readiness and Treatment Eagerness Scale (SOCRATES); Psychological Inventory of Drug-Based Thinking Styles (PIDTS)	Questionnaires; Qualitative Review	1		2	999	999		10														3	3	1	0	0			2		1	1
19			Entitlement	Morris et al., (2009)	English	The Journal of Forensic Psychiatry and Psychology	3	5	Additional qualitative measurement also present	3	Change Readiness; Drug Based Thinking Style; Impact of Participation	Stages of Change Readiness and Treatment Eagerness Scale (SOCRATES); Psychological Inventory of Drug-Based Thinking Styles (PIDTS)	Questionnaires; Qualitative Review	1		2	999	999		10														3	3	1	0	0			2		1	1
19			Power orientation	Morris et al., (2009)	English	The Journal of Forensic Psychiatry and Psychology	3	5	Additional qualitative measurement also present	3	Change Readiness; Drug Based Thinking Style; Impact of Participation	Stages of Change Readiness and Treatment Eagerness Scale (SOCRATES); Psychological Inventory of Drug-Based Thinking Styles (PIDTS)	Questionnaires; Qualitative Review	1		2	999	999		10														3	3	1	0	0			2		1	1
19			Sentimentality	Morris et al., (2009)	English	The Journal of Forensic Psychiatry and Psychology	3	5	Additional qualitative measurement also present	3	Change Readiness; Drug Based Thinking Style; Impact of Participation	Stages of Change Readiness and Treatment Eagerness Scale (SOCRATES); Psychological Inventory of Drug-Based Thinking Styles (PIDTS)	Questionnaires; Qualitative Review	1		2	999	999		10														3	3	1	0	0			2		1	1
19			Super-optimism	Morris et al., (2009)	English	The Journal of Forensic Psychiatry and Psychology	3	5	Additional qualitative measurement also present	3	Change Readiness; Drug Based Thinking Style; Impact of Participation	Stages of Change Readiness and Treatment Eagerness Scale (SOCRATES); Psychological Inventory of Drug-Based Thinking Styles (PIDTS)	Questionnaires; Qualitative Review	1		2	999	999		10														3	3	1	0	0			2		1	1
19			Cognitive indolence	Morris et al., (2009)	English	The Journal of Forensic Psychiatry and Psychology	3	5	Additional qualitative measurement also present	3	Change Readiness; Drug Based Thinking Style; Impact of Participation	Stages of Change Readiness and Treatment Eagerness Scale (SOCRATES); Psychological Inventory of Drug-Based Thinking Styles (PIDTS)	Questionnaires; Qualitative Review	1		2	999	999		10														3	3	1	0	0			2		1	1
19			Discontinuity	Morris et al., (2009)	English	The Journal of Forensic Psychiatry and Psychology	3	5	Additional qualitative measurement also present	3	Change Readiness; Drug Based Thinking Style; Impact of Participation	Stages of Change Readiness and Treatment Eagerness Scale (SOCRATES); Psychological Inventory of Drug-Based Thinking Styles (PIDTS)	Questionnaires; Qualitative Review	1		2	999	999		10														3	3	1	0	0			2		1	1
20	The effects of psychodrama on inmates within a structured residential behavior modification program		All 3 groups	Stallone (1993)	English	Journal of Group Psychotherapy, Psychodrama & Sociometry	2	2		3	Change between disciplinary reports	number of institutional disciplinary reports accumulated by the participants of each group		2		999	999	999	999	66		22				22	22							3	2	0	1	1			2	7		1	4	1	General population inmates		1
20			Treatment Vs. Intensive Services	Stallone (1993)	English	Journal of Group Psychotherapy, Psychodrama & Sociometry	2	2		3	Change between disciplinary reports	number of institutional disciplinary reports accumulated by the participants of each group		2		999	999	999	999	44		22				22								3	2	0	1	1			2	7		1	3	1	General population inmates		1
20			Treatment Vs. General prison Population	Stallone (1993)	English	Journal of Group Psychotherapy, Psychodrama & Sociometry	2	2		3	Change between disciplinary reports	number of institutional disciplinary reports accumulated by the participants of each group		2		999	999	999	999	44		22				22								3	2	0	1	1			2	7		1	4	1	General population inmates		1
21	Psychodrama in attenuated custody prison-based treatment of substancedependence: The promotion of changes in wellbeing, spontaneity, perceivedself-efficacy, and alexithymia			Testoni (2020)	English	The Arts in Psychotherapy	3	2	Mixed method	3		Clinical Outcomes in Routine Evaluation - Outcome Measure (CORE-OM) Revised Spontaneity Assessment Inventory (SAI-R) General Self-Efficacy Scale (GSE) Toronto Alexithymia Scale (TAS-20) Client Change Interview Schedule (CCS) Helpful Aspects of Therapy Form (HAT)	Qualitative (Interviews), Quantitative (Questionnaires)	2		2	Substance dependence, dual diagnosis			7		7										21-48		3	1	1	1	1			2		0	1					21
21		CORE-OM	Total	Testoni (2020)	English	The Arts in Psychotherapy	3	2	Mixed method	3		Clinical Outcomes in Routine Evaluation - Outcome Measure (CORE-OM) Revised Spontaneity Assessment Inventory (SAI-R) General Self-Efficacy Scale (GSE) Toronto Alexithymia Scale (TAS-20) Client Change Interview Schedule (CCS) Helpful Aspects of Therapy Form (HAT)	Qualitative (Interviews), Quantitative (Questionnaires)	2		2	Substance dependence, dual diagnosis			7		7										21-48		3	1	1	1	1			2		0	1					21
21			Problems	Testoni (2020)	English	The Arts in Psychotherapy	3	2	Mixed method	3		Clinical Outcomes in Routine Evaluation - Outcome Measure (CORE-OM) Revised Spontaneity Assessment Inventory (SAI-R) General Self-Efficacy Scale (GSE) Toronto Alexithymia Scale (TAS-20) Client Change Interview Schedule (CCS) Helpful Aspects of Therapy Form (HAT)	Qualitative (Interviews), Quantitative (Questionnaires)	2		2	Substance dependence, dual diagnosis			7		7										21-48		3	1	1	1	1			2		0	1					21
21			Functioning	Testoni (2020)	English	The Arts in Psychotherapy	3	2	Mixed method	3		Clinical Outcomes in Routine Evaluation - Outcome Measure (CORE-OM) Revised Spontaneity Assessment Inventory (SAI-R) General Self-Efficacy Scale (GSE) Toronto Alexithymia Scale (TAS-20) Client Change Interview Schedule (CCS) Helpful Aspects of Therapy Form (HAT)	Qualitative (Interviews), Quantitative (Questionnaires)	2		2	Substance dependence, dual diagnosis			7		7										21-48		3	1	1	1	1			2		0	1					21
21			Risk	Testoni (2020)	English	The Arts in Psychotherapy	3	2	Mixed method	3		Clinical Outcomes in Routine Evaluation - Outcome Measure (CORE-OM) Revised Spontaneity Assessment Inventory (SAI-R) General Self-Efficacy Scale (GSE) Toronto Alexithymia Scale (TAS-20) Client Change Interview Schedule (CCS) Helpful Aspects of Therapy Form (HAT)	Qualitative (Interviews), Quantitative (Questionnaires)	2		2	Substance dependence, dual diagnosis			7		7										21-48		3	1	1	1	1			2		0	1					21
21		SAI-R		Testoni (2020)	English	The Arts in Psychotherapy	3	2	Mixed method	3		Clinical Outcomes in Routine Evaluation - Outcome Measure (CORE-OM) Revised Spontaneity Assessment Inventory (SAI-R) General Self-Efficacy Scale (GSE) Toronto Alexithymia Scale (TAS-20) Client Change Interview Schedule (CCS) Helpful Aspects of Therapy Form (HAT)	Qualitative (Interviews), Quantitative (Questionnaires)	2		2	Substance dependence, dual diagnosis			7		7										21-48		3	1	1	1	1			2		0	1					21
21		GSE		Testoni (2020)	English	The Arts in Psychotherapy	3	2	Mixed method	3		Clinical Outcomes in Routine Evaluation - Outcome Measure (CORE-OM) Revised Spontaneity Assessment Inventory (SAI-R) General Self-Efficacy Scale (GSE) Toronto Alexithymia Scale (TAS-20) Client Change Interview Schedule (CCS) Helpful Aspects of Therapy Form (HAT)	Qualitative (Interviews), Quantitative (Questionnaires)	2		2	Substance dependence, dual diagnosis			7		7										21-48		3	1	1	1	1			2		0	1					21
21		TAS	Total	Testoni (2020)	English	The Arts in Psychotherapy	3	2	Mixed method	3		Clinical Outcomes in Routine Evaluation - Outcome Measure (CORE-OM) Revised Spontaneity Assessment Inventory (SAI-R) General Self-Efficacy Scale (GSE) Toronto Alexithymia Scale (TAS-20) Client Change Interview Schedule (CCS) Helpful Aspects of Therapy Form (HAT)	Qualitative (Interviews), Quantitative (Questionnaires)	2		2	Substance dependence, dual diagnosis			7		7										21-48		3	1	1	1	1			2		0	1					21
21			Factor 1	Testoni (2020)	English	The Arts in Psychotherapy	3	2	Mixed method	3		Clinical Outcomes in Routine Evaluation - Outcome Measure (CORE-OM) Revised Spontaneity Assessment Inventory (SAI-R) General Self-Efficacy Scale (GSE) Toronto Alexithymia Scale (TAS-20) Client Change Interview Schedule (CCS) Helpful Aspects of Therapy Form (HAT)	Qualitative (Interviews), Quantitative (Questionnaires)	2		2	Substance dependence, dual diagnosis			7		7										21-48		3	1	1	1	1			2		0	1					21
21			Factor 2	Testoni (2020)	English	The Arts in Psychotherapy	3	2	Mixed method	3		Clinical Outcomes in Routine Evaluation - Outcome Measure (CORE-OM) Revised Spontaneity Assessment Inventory (SAI-R) General Self-Efficacy Scale (GSE) Toronto Alexithymia Scale (TAS-20) Client Change Interview Schedule (CCS) Helpful Aspects of Therapy Form (HAT)	Qualitative (Interviews), Quantitative (Questionnaires)	2		2	Substance dependence, dual diagnosis			7		7										21-48		3	1	1	1	1			2		0	1					21
22	Breaking barriers: Evaluating an arts-based emotion regulationtraining in prison			Koch (2015)	English	The Arts in Psychotherapy	1	2	Cohort Analytic	1	Aggression, Locus of Control, Body Awareness, Movement related affect, social competence, engagement with the training, movement observation	STAXI; Control Beliefs Questionnaire; Consciousness of Body Scale; BPAQ-SF; HIS	Questionnaires	2		2	999			47		29				18					34			4		1	1	1			2		0	1	2	1			5
22		Main Questionnaire		Koch (2015)	English	The Arts in Psychotherapy	1	2	Cohort Analytic	1	Aggression, Locus of Control, Body Awareness, Movement related affect, social competence, engagement with the training, movement observation	STAXI; Control Beliefs Questionnaire; Consciousness of Body Scale; BPAQ-SF; HIS	Questionnaires	2		2	999			47		29				18					34			4		1	1	1			2		0	1	2	1			5
22		CB	Private Body Consciousness	Koch (2015)	English	The Arts in Psychotherapy	1	2	Cohort Analytic	1	Aggression, Locus of Control, Body Awareness, Movement related affect, social competence, engagement with the training, movement observation	STAXI; Control Beliefs Questionnaire; Consciousness of Body Scale; BPAQ-SF; HIS	Questionnaires	2		2	999			47		29				18					34			4		1	1	1			2		0	1	2	1			5
22			Body Competence	Koch (2015)	English	The Arts in Psychotherapy	1	2	Cohort Analytic	1	Aggression, Locus of Control, Body Awareness, Movement related affect, social competence, engagement with the training, movement observation	STAXI; Control Beliefs Questionnaire; Consciousness of Body Scale; BPAQ-SF; HIS	Questionnaires	2		2	999			47		29				18					34			4		1	1	1			2		0	1	2	1			5
22		STAXI	Trait Anger	Koch (2015)	English	The Arts in Psychotherapy	1	2	Cohort Analytic	1	Aggression, Locus of Control, Body Awareness, Movement related affect, social competence, engagement with the training, movement observation	STAXI; Control Beliefs Questionnaire; Consciousness of Body Scale; BPAQ-SF; HIS	Questionnaires	2		2	999			47		29				18					34			4		1	1	1			2		0	1	2	1			5
22			Anger In	Koch (2015)	English	The Arts in Psychotherapy	1	2	Cohort Analytic	1	Aggression, Locus of Control, Body Awareness, Movement related affect, social competence, engagement with the training, movement observation	STAXI; Control Beliefs Questionnaire; Consciousness of Body Scale; BPAQ-SF; HIS	Questionnaires	2		2	999			47		29				18					34			4		1	1	1			2		0	1	2	1			5
22			Anger Out	Koch (2015)	English	The Arts in Psychotherapy	1	2	Cohort Analytic	1	Aggression, Locus of Control, Body Awareness, Movement related affect, social competence, engagement with the training, movement observation	STAXI; Control Beliefs Questionnaire; Consciousness of Body Scale; BPAQ-SF; HIS	Questionnaires	2		2	999			47		29				18					34			4		1	1	1			2		0	1	2	1			5
22			Anger Control	Koch (2015)	English	The Arts in Psychotherapy	1	2	Cohort Analytic	1	Aggression, Locus of Control, Body Awareness, Movement related affect, social competence, engagement with the training, movement observation	STAXI; Control Beliefs Questionnaire; Consciousness of Body Scale; BPAQ-SF; HIS	Questionnaires	2		2	999			47		29				18					34			4		1	1	1			2		0	1	2	1			5
22		FKK	Self Concept	Koch (2015)	English	The Arts in Psychotherapy	1	2	Cohort Analytic	1	Aggression, Locus of Control, Body Awareness, Movement related affect, social competence, engagement with the training, movement observation	STAXI; Control Beliefs Questionnaire; Consciousness of Body Scale; BPAQ-SF; HIS	Questionnaires	2		2	999			47		29				18					34			4		1	1	1			2		0	1	2	1			5
22			Internal LoC	Koch (2015)	English	The Arts in Psychotherapy	1	2	Cohort Analytic	1	Aggression, Locus of Control, Body Awareness, Movement related affect, social competence, engagement with the training, movement observation	STAXI; Control Beliefs Questionnaire; Consciousness of Body Scale; BPAQ-SF; HIS	Questionnaires	2		2	999			47		29				18					34			4		1	1	1			2		0	1	2	1			5
22			External LoC, Social	Koch (2015)	English	The Arts in Psychotherapy	1	2	Cohort Analytic	1	Aggression, Locus of Control, Body Awareness, Movement related affect, social competence, engagement with the training, movement observation	STAXI; Control Beliefs Questionnaire; Consciousness of Body Scale; BPAQ-SF; HIS	Questionnaires	2		2	999			47		29				18					34			4		1	1	1			2		0	1	2	1			5
22			External LoC, Fatalistic	Koch (2015)	English	The Arts in Psychotherapy	1	2	Cohort Analytic	1	Aggression, Locus of Control, Body Awareness, Movement related affect, social competence, engagement with the training, movement observation	STAXI; Control Beliefs Questionnaire; Consciousness of Body Scale; BPAQ-SF; HIS	Questionnaires	2		2	999			47		29				18					34			4		1	1	1			2		0	1	2	1			5
22		BPAQ	Physical	Koch (2015)	English	The Arts in Psychotherapy	1	2	Cohort Analytic	1	Aggression, Locus of Control, Body Awareness, Movement related affect, social competence, engagement with the training, movement observation	STAXI; Control Beliefs Questionnaire; Consciousness of Body Scale; BPAQ-SF; HIS	Questionnaires	2		2	999			47		29				18					34			4		1	1	1			2		0	1	2	1			5
22			Verbal	Koch (2015)	English	The Arts in Psychotherapy	1	2	Cohort Analytic	1	Aggression, Locus of Control, Body Awareness, Movement related affect, social competence, engagement with the training, movement observation	STAXI; Control Beliefs Questionnaire; Consciousness of Body Scale; BPAQ-SF; HIS	Questionnaires	2		2	999			47		29				18					34			4		1	1	1			2		0	1	2	1			5
22			Hostility	Koch (2015)	English	The Arts in Psychotherapy	1	2	Cohort Analytic	1	Aggression, Locus of Control, Body Awareness, Movement related affect, social competence, engagement with the training, movement observation	STAXI; Control Beliefs Questionnaire; Consciousness of Body Scale; BPAQ-SF; HIS	Questionnaires	2		2	999			47		29				18					34			4		1	1	1			2		0	1	2	1			5
22			Anger	Koch (2015)	English	The Arts in Psychotherapy	1	2	Cohort Analytic	1	Aggression, Locus of Control, Body Awareness, Movement related affect, social competence, engagement with the training, movement observation	STAXI; Control Beliefs Questionnaire; Consciousness of Body Scale; BPAQ-SF; HIS	Questionnaires	2		2	999			47		29				18					34			4		1	1	1			2		0	1	2	1			5
22		HIS	Tension	Koch (2015)	English	The Arts in Psychotherapy	1	2	Cohort Analytic	1	Aggression, Locus of Control, Body Awareness, Movement related affect, social competence, engagement with the training, movement observation	STAXI; Control Beliefs Questionnaire; Consciousness of Body Scale; BPAQ-SF; HIS	Questionnaires	2		2	999			47		29				18					34			4		1	1	1			2		0	1	2	1			5
22			Positive Affect	Koch (2015)	English	The Arts in Psychotherapy	1	2	Cohort Analytic	1	Aggression, Locus of Control, Body Awareness, Movement related affect, social competence, engagement with the training, movement observation	STAXI; Control Beliefs Questionnaire; Consciousness of Body Scale; BPAQ-SF; HIS	Questionnaires	2		2	999			47		29				18					34			4		1	1	1			2		0	1	2	1			5
22			Anxiety	Koch (2015)	English	The Arts in Psychotherapy	1	2	Cohort Analytic	1	Aggression, Locus of Control, Body Awareness, Movement related affect, social competence, engagement with the training, movement observation	STAXI; Control Beliefs Questionnaire; Consciousness of Body Scale; BPAQ-SF; HIS	Questionnaires	2		2	999			47		29				18					34			4		1	1	1			2		0	1	2	1			5
22			Depressed Affect	Koch (2015)	English	The Arts in Psychotherapy	1	2	Cohort Analytic	1	Aggression, Locus of Control, Body Awareness, Movement related affect, social competence, engagement with the training, movement observation	STAXI; Control Beliefs Questionnaire; Consciousness of Body Scale; BPAQ-SF; HIS	Questionnaires	2		2	999			47		29				18					34			4		1	1	1			2		0	1	2	1			5
22		IAT		Koch (2015)	English	The Arts in Psychotherapy	1	2	Cohort Analytic	1	Aggression, Locus of Control, Body Awareness, Movement related affect, social competence, engagement with the training, movement observation	STAXI; Control Beliefs Questionnaire; Consciousness of Body Scale; BPAQ-SF; HIS	Questionnaires	2		2	999			47		29				18					34			4		1	1	1			2		0	1	2	1			5
22	Within group analyses	Training Progress Questionnaire	Body Awareness	Koch (2015)	English	The Arts in Psychotherapy	1	2	Cohort Analytic	1	Aggression, Locus of Control, Body Awareness, Movement related affect, social competence, engagement with the training, movement observation	STAXI; Control Beliefs Questionnaire; Consciousness of Body Scale; BPAQ-SF; HIS	Questionnaires	2		2	999			47		29				18					34			4		1	1	1			2		0	1	2	1			5
22			Social Competence	Koch (2015)	English	The Arts in Psychotherapy	1	2	Cohort Analytic	1	Aggression, Locus of Control, Body Awareness, Movement related affect, social competence, engagement with the training, movement observation	STAXI; Control Beliefs Questionnaire; Consciousness of Body Scale; BPAQ-SF; HIS	Questionnaires	2		2	999			47		29				18					34			4		1	1	1			2		0	1	2	1			5
22			Distance to one's aggression	Koch (2015)	English	The Arts in Psychotherapy	1	2	Cohort Analytic	1	Aggression, Locus of Control, Body Awareness, Movement related affect, social competence, engagement with the training, movement observation	STAXI; Control Beliefs Questionnaire; Consciousness of Body Scale; BPAQ-SF; HIS	Questionnaires	2		2	999			47		29				18					34			4		1	1	1			2		0	1	2	1			5
22			Engagement with training	Koch (2015)	English	The Arts in Psychotherapy	1	2	Cohort Analytic	1	Aggression, Locus of Control, Body Awareness, Movement related affect, social competence, engagement with the training, movement observation	STAXI; Control Beliefs Questionnaire; Consciousness of Body Scale; BPAQ-SF; HIS	Questionnaires	2		2	999			47		29				18					34			4		1	1	1			2		0	1	2	1			5
22			Closeness to group and trainer	Koch (2015)	English	The Arts in Psychotherapy	1	2	Cohort Analytic	1	Aggression, Locus of Control, Body Awareness, Movement related affect, social competence, engagement with the training, movement observation	STAXI; Control Beliefs Questionnaire; Consciousness of Body Scale; BPAQ-SF; HIS	Questionnaires	2		2	999			47		29				18					34			4		1	1	1			2		0	1	2	1			5
22		Movement Observations KMP	Use of rhythms	Koch (2015)	English	The Arts in Psychotherapy	1	2	Cohort Analytic	1	Aggression, Locus of Control, Body Awareness, Movement related affect, social competence, engagement with the training, movement observation	STAXI; Control Beliefs Questionnaire; Consciousness of Body Scale; BPAQ-SF; HIS	Questionnaires	2		2	999			47		29				18					34			4		1	1	1			2		0	1	2	1			5
22			Mixed fighting rhythms	Koch (2015)	English	The Arts in Psychotherapy	1	2	Cohort Analytic	1	Aggression, Locus of Control, Body Awareness, Movement related affect, social competence, engagement with the training, movement observation	STAXI; Control Beliefs Questionnaire; Consciousness of Body Scale; BPAQ-SF; HIS	Questionnaires	2		2	999			47		29				18					34			4		1	1	1			2		0	1	2	1			5
23	Arts therapies and schema focused therapy: A pilot study			van den Broek (2011)	English	The Arts in Psychotherapy	1	2		999	Schema modes, Therapist integrity	Mode Observation Scale; Therapy Integrity Scale	Observation	1		2	Cluster B Personality Disorders	999		10										100	40.7			5	3	1	0	0			2		1	1	1, 3	1	AT vs Verbal Psychotherapy; SFT vs TAU		3
23	SFT Vs TAU	MOS Psychotherapy	Child Modes	van den Broek (2011)	English	The Arts in Psychotherapy	1	2		999	Schema modes, Therapist integrity	Mode Observation Scale; Therapy Integrity Scale	Observation	1		2	Cluster B Personality Disorders	999		10		3				2				100	40.7			5	3	1	0	0			2		1	1	1, 3	1	AT vs Verbal Psychotherapy; SFT vs TAU		3
23			Avoidant/Compliant Modes	van den Broek (2011)	English	The Arts in Psychotherapy	1	2		999	Schema modes, Therapist integrity	Mode Observation Scale; Therapy Integrity Scale	Observation	1		2	Cluster B Personality Disorders	999		10		3				2				100	40.7			5	3	1	0	0			2		1	1	1, 3	1	AT vs Verbal Psychotherapy; SFT vs TAU		3
23			Parent Modes	van den Broek (2011)	English	The Arts in Psychotherapy	1	2		999	Schema modes, Therapist integrity	Mode Observation Scale; Therapy Integrity Scale	Observation	1		2	Cluster B Personality Disorders	999		10		3				2				100	40.7			5	3	1	0	0			2		1	1	1, 3	1	AT vs Verbal Psychotherapy; SFT vs TAU		3
23			Overcompensatory Modes	van den Broek (2011)	English	The Arts in Psychotherapy	1	2		999	Schema modes, Therapist integrity	Mode Observation Scale; Therapy Integrity Scale	Observation	1		2	Cluster B Personality Disorders	999		10		3				2				100	40.7			5	3	1	0	0			2		1	1	1, 3	1	AT vs Verbal Psychotherapy; SFT vs TAU		3
23			Healthy Modes	van den Broek (2011)	English	The Arts in Psychotherapy	1	2		999	Schema modes, Therapist integrity	Mode Observation Scale; Therapy Integrity Scale	Observation	1		2	Cluster B Personality Disorders	999		10		3				2				100	40.7			5	3	1	0	0			2		1	1	1, 3	1	AT vs Verbal Psychotherapy; SFT vs TAU		3
23		TIS		van den Broek (2011)	English	The Arts in Psychotherapy	1	2		999	Schema modes, Therapist integrity	Mode Observation Scale; Therapy Integrity Scale	Observation	1		2	Cluster B Personality Disorders	999		10										100	40.7			5	3	1	0	0			2		1	1	1, 3	1	AT vs Verbal Psychotherapy; SFT vs TAU		3
23		MOS AT	Child Modes	van den Broek (2011)	English	The Arts in Psychotherapy	1	2		999	Schema modes, Therapist integrity	Mode Observation Scale; Therapy Integrity Scale	Observation	1		2	Cluster B Personality Disorders	999		10		3				2				100	40.7			5	3	1	0	0			2		1	1	1, 3	1	AT vs Verbal Psychotherapy; SFT vs TAU		3
23			Avoidant/Compliant Modes	van den Broek (2011)	English	The Arts in Psychotherapy	1	2		999	Schema modes, Therapist integrity	Mode Observation Scale; Therapy Integrity Scale	Observation	1		2	Cluster B Personality Disorders	99		10		3				2				100	40.7			5	3	1	0	0			2		1	1	1, 3	1	AT vs Verbal Psychotherapy; SFT vs TAU		3
23			Parent Modes	van den Broek (2011)	English	The Arts in Psychotherapy	1	2		999	Schema modes, Therapist integrity	Mode Observation Scale; Therapy Integrity Scale	Observation	1		2	Cluster B Personality Disorders	99		10		3				2				100	40.7			5	3	1	0	0			2		1	1	1, 3	1	AT vs Verbal Psychotherapy; SFT vs TAU		3
23			Overcompensatory Modes	van den Broek (2011)	English	The Arts in Psychotherapy	1	2		999	Schema modes, Therapist integrity	Mode Observation Scale; Therapy Integrity Scale	Observation	1		2	Cluster B Personality Disorders	99		10		3				2				100	40.7			5	3	1	0	0			2		1	1	1, 3	1	AT vs Verbal Psychotherapy; SFT vs TAU		3
23			Healthy Modes	van den Broek (2011)	English	The Arts in Psychotherapy	1	2		999	Schema modes, Therapist integrity	Mode Observation Scale; Therapy Integrity Scale	Observation	1		2	Cluster B Personality Disorders	99		10		3				2				100	40.7			5	3	1	0	0			2		1	1	1, 3	1	AT vs Verbal Psychotherapy; SFT vs TAU		3
23		TIS		van den Broek (2011)	English	The Arts in Psychotherapy	1	2		999	Schema modes, Therapist integrity	Mode Observation Scale; Therapy Integrity Scale	Observation	1		2	Cluster B Personality Disorders	99		10										100	40.7			5	3	1	0	0			2		1	1	1, 3	1	AT vs Verbal Psychotherapy; SFT vs TAU		3
23	SFT Vs TAU		Child Modes	van den Broek (2011)	English	The Arts in Psychotherapy	1	2		999	Schema modes, Therapist integrity	Mode Observation Scale; Therapy Integrity Scale	Observation	1		2	Cluster B Personality Disorders	99		10		3				2				100	40.7			5	3	1	0	0			2		1	1	1, 3	1	AT vs Verbal Psychotherapy; SFT vs TAU		3
23			Avoidant/Compliant Modes	van den Broek (2011)	English	The Arts in Psychotherapy	1	2		999	Schema modes, Therapist integrity	Mode Observation Scale; Therapy Integrity Scale	Observation	1		2	Cluster B Personality Disorders	99		10		3				2				100	40.7			5	3	1	0	0			2		1	1	1, 3	1	AT vs Verbal Psychotherapy; SFT vs TAU		3
23			Parent Modes	van den Broek (2011)	English	The Arts in Psychotherapy	1	2		999	Schema modes, Therapist integrity	Mode Observation Scale; Therapy Integrity Scale	Observation	1		2	Cluster B Personality Disorders	99		10		3				2				100	40.7			5	3	1	0	0			2		1	1	1, 3	1	AT vs Verbal Psychotherapy; SFT vs TAU		3
23			Overcompensatory Modes	van den Broek (2011)	English	The Arts in Psychotherapy	1	2		999	Schema modes, Therapist integrity	Mode Observation Scale; Therapy Integrity Scale	Observation	1		2	Cluster B Personality Disorders	99		10		3				2				100	40.7			5	3	1	0	0			2		1	1	1, 3	1	AT vs Verbal Psychotherapy; SFT vs TAU		3
23			Healthy Modes	van den Broek (2011)	English	The Arts in Psychotherapy	1	2		999	Schema modes, Therapist integrity	Mode Observation Scale; Therapy Integrity Scale	Observation	1		2	Cluster B Personality Disorders	99		10		3				2				100	40.7			5	3	1	0	0			2		1	1	1, 3	1	AT vs Verbal Psychotherapy; SFT vs TAU		3
23		TIS		van den Broek (2011)	English	The Arts in Psychotherapy	1	2		999	Schema modes, Therapist integrity	Mode Observation Scale; Therapy Integrity Scale	Observation	1		2	Cluster B Personality Disorders	99		10										100	40.7			5	3	1	0	0			2		1	1	1, 3	1	AT vs Verbal Psychotherapy; SFT vs TAU		3
23		MOS PT vs AT	Child Modes	van den Broek (2011)	English	The Arts in Psychotherapy	1	2		999	Schema modes, Therapist integrity	Mode Observation Scale; Therapy Integrity Scale	Observation	1		2	Cluster B Personality Disorders	99		10		3				2				100	40.7			5	3	1	0	0			2		1	1	1, 3	1	AT vs Verbal Psychotherapy; SFT vs TAU		3
23			Avoidant/Compliant Modes	van den Broek (2011)	English	The Arts in Psychotherapy	1	2		999	Schema modes, Therapist integrity	Mode Observation Scale; Therapy Integrity Scale	Observation	1		2	Cluster B Personality Disorders	99		10		3				2				100	40.7			5	3	1	0	0			2		1	1	1, 3	1	AT vs Verbal Psychotherapy; SFT vs TAU		3
23			Parent Modes	van den Broek (2011)	English	The Arts in Psychotherapy	1	2		999	Schema modes, Therapist integrity	Mode Observation Scale; Therapy Integrity Scale	Observation	1		2	Cluster B Personality Disorders	99		10		3				2				100	40.7			5	3	1	0	0			2		1	1	1, 3	1	AT vs Verbal Psychotherapy; SFT vs TAU		3
23			Overcompensatory Modes	van den Broek (2011)	English	The Arts in Psychotherapy	1	2		999	Schema modes, Therapist integrity	Mode Observation Scale; Therapy Integrity Scale	Observation	1		2	Cluster B Personality Disorders	99		10		3				2				100	40.7			5	3	1	0	0			2		1	1	1, 3	1	AT vs Verbal Psychotherapy; SFT vs TAU		3
23			Healthy Modes	van den Broek (2011)	English	The Arts in Psychotherapy	1	2		999	Schema modes, Therapist integrity	Mode Observation Scale; Therapy Integrity Scale	Observation	1		2	Cluster B Personality Disorders	99		10		3				2				100	40.7			5	3	1	0	0			2		1	1	1, 3	1	AT vs Verbal Psychotherapy; SFT vs TAU		3
23		TIS		van den Broek (2011)	English	The Arts in Psychotherapy	1	2		999	Schema modes, Therapist integrity	Mode Observation Scale; Therapy Integrity Scale	Observation	1		2	Cluster B Personality Disorders	99		10										100	40.7			5	3	1	0	0			2		1	1	1, 3	1	AT vs Verbal Psychotherapy; SFT vs TAU		3
23		MOS SFT/TAU vs PT/AT	Child Modes	van den Broek (2011)	English	The Arts in Psychotherapy	1	2		999	Schema modes, Therapist integrity	Mode Observation Scale; Therapy Integrity Scale	Observation	1		2	Cluster B Personality Disorders	99		10		3				2				100	40.7			5	3	1	0	0			2		1	1	1, 3	1	AT vs Verbal Psychotherapy; SFT vs TAU		3
23			Avoidant/Compliant Modes	van den Broek (2011)	English	The Arts in Psychotherapy	1	2		999	Schema modes, Therapist integrity	Mode Observation Scale; Therapy Integrity Scale	Observation	1		2	Cluster B Personality Disorders	99		10		3				2				100	40.7			5	3	1	0	0			2		1	1	1, 3	1	AT vs Verbal Psychotherapy; SFT vs TAU		3
23			Parent Modes	van den Broek (2011)	English	The Arts in Psychotherapy	1	2		999	Schema modes, Therapist integrity	Mode Observation Scale; Therapy Integrity Scale	Observation	1		2	Cluster B Personality Disorders	99		10		3				2				100	40.7			5	3	1	0	0			2		1	1	1, 3	1	AT vs Verbal Psychotherapy; SFT vs TAU		3
23			Overcompensatory Modes	van den Broek (2011)	English	The Arts in Psychotherapy	1	2		999	Schema modes, Therapist integrity	Mode Observation Scale; Therapy Integrity Scale	Observation	1		2	Cluster B Personality Disorders	99		10		3				2				100	40.7			5	3	1	0	0			2		1	1	1, 3	1	AT vs Verbal Psychotherapy; SFT vs TAU		3
23			Healthy Modes	van den Broek (2011)	English	The Arts in Psychotherapy	1	2		999	Schema modes, Therapist integrity	Mode Observation Scale; Therapy Integrity Scale	Observation	1		2	Cluster B Personality Disorders	99		10		3				2				100	40.7			5	3	1	0	0			2		1	1	1, 3	1	AT vs Verbal Psychotherapy; SFT vs TAU		3
23		TIS		van den Broek (2011)	English	The Arts in Psychotherapy	1	2		999	Schema modes, Therapist integrity	Mode Observation Scale; Therapy Integrity Scale	Observation	1		2	Cluster B Personality Disorders	99		10										100	40.7			5	3	1	0	0			2		1	1	1, 3	1	AT vs Verbal Psychotherapy; SFT vs TAU		3
[truncated: 40 more columns]

## Sheet: Datasheet(donotdelete)
	Psychotic Symptoms	Total		43.00 ± 7.86	34.78 ± 5.70	−8.22 ± 9.13	−2.73	0.01
				39.25 ± 6.51	38.20 ± 4.70	−1.05 ± 7.00
		Positive Symptoms		7.94 ± 2.96	6.78 ± 2.32	−1.17 ± 3.19	−1.80	0.085
				7.50 ± 2.72	8.00 ± 2.29	0.50 ± 2.52
		Negative Symptoms		9.33 ± 2.66	8.22 ± 1.90	−1.12 ± 2.70	−1.93	0.061
				8.75 ± 2.43	9.35 ± 1.42	0.60 ± 2.68
		Affective Symptoms		9.94 ± 2.10	7.89 ± 1.28	−2.05 ± 1.86	−.72	0.48
				9.95 ± 1.61	8.30 ± 1.42	−1.65 ± 1.63
		Resistance		9.06 ± 3.40	6.72 ± 1.78	−2.33 ± 3.54	−1.97	0.06
				7.65 ± 1.87	7.20 ± 1.77	−0.45 ± 2.08
		Activation		6.72 ± 1.60	5.17 ± 1.20	−1.55 ± 1.61	−3.50	b.001
			Cont. (n = 20)	5.40 ± 1.23	5.35 ± 0.81	−0.05 ± 0.88
	Interpersonal relationships	Total	Exp. (n = 18)	72.28 ± 2.76	72.61 ± 2.85	0.33 ± 2.77	2.23	0.03
			Cont. (n = 20)	74.25 ± 4.19	71.15 ± 4.71	−3.10 ± 6.21
		Satisfaction	Exp. (n = 18)	12.22 ± 1.26	11.78 ± 1.70	−0.44 ± 1.72	0.69	0.49
			Cont. (n = 20)	13.15 ± 2.06	12.20 ± 1.70	−0.95 ± 2.66
		Communication	Exp. (n = 18)	11.56 ± 2.23	10.61 ± 2.17	−0.94 ± 1.63	0	0.99
			Cont. (n = 20)	11.90 ± 3.01	10.95 ± 2.26	−0.95 ± 3.05
		Conﬁdence	Exp. (n = 18)	9.17 ± 2.87	11.28 ± 2.53	2.11 ± 2.70	0.62	0.53
			Cont. (n = 20)	7.60 ± 2.82	9.15 ± 2.34	1.55 ± 2.86
		Sensitivity	Exp. (n = 18)	6.61 ± 1.79	6.55 ± 1.61	−0.06 ± 1.59	−.94	0.35
			Cont. (n = 20)	5.85 ± 2.06	6.25 ± 1.58	0.40 ± 1.39
		Openness	Exp. (n = 18)	14.83 ± 1.86	16.05 ± 1.79	1.22 ± 2.04	2.71	0.01
			Cont. (n = 20)	15.05 ± 1.79	14.10 ± 2.07	−0.95 ± 2.78
		Friendliness	Exp. (n = 18)	8.17 ± 1.42	7.66 ± .97	−0.50 ± 1.82	1.18	0.24
			Cont. (n = 20)	9.75 ± 1.29	8.55 ± 1.50	−1.20 ± 1.82
		Understandability	Exp. (n = 18)	9.72 ± 3.16	8.66 ± 3.12	−1.06 ± 2.01	−.07	0.94
			Cont. (n = 20)	10.95 ± 3.91	9.95 ± 3.11	−1.00 ± 2.55
	Quality of life	Total	Exp. (n = 18)	76.16 ± 13.98	79.16 ± 13.85	3.00 ± 9.35	−0.10	0.916
			Cont. (n = 20)	71.90 ± 15.82	75.50 ± 13.80	3.60 ± 9.18
		Unsatisfactory	Exp. (n = 18)	41.50 ± 6.11	42.44 ± 5.77	0.94 ± 4.32	−0.05	0.98
			Cont. (n = 20)	41.40 ± 7.55	42.40 ± 6.67	1.00 ± 3.66
		Physical and	Exp. (n = 18)	16.33 ± 5.15	17.28 ± 4.68	0.94 ± 3.44	−1.16	0.25
		mental function	Cont. (n = 20)	13.85 ± 4.89	16.35 ± 3.99	2.50 ± 4.73
		Emotion regulation	Exp. (n = 18)	18.33 ± 4.36	19.44 ± 4.84	1.11 ± 3.51	0.46	0.65
		and self-control	Cont. (n = 20)	16.65 ± 5.32	16.15 ± 5.62	0.10 ± 3.11
Article 11		Entrance screening by blinded tester		3rd music therapy session		Effect size*
	Participant		Pretest		Posttest
	1	39	42	35	30	−23%	-0.23
	2	36	36	29	26	−28%	-0.28
	3	38	18	9	3	−92%	-0.92
	4	41	36	34	32	−22%	-0.22
	5	28	28	30	25	−11%	-0.11
	6	24	24	10	12	−50%	-0.5
	7	24	21	14	13	−46%	-0.46
	8	37	43	35	24	−35%	-0.35
	9	25	25	24	22	−12%	-0.12
	10	32	35	39	13	−60%	-0.6
	11	25	31	24	22	−12%	-0.12
	12	36	36	31	42	0.17	0.17
	13	37	42	16	2	−95%	-0.95
		32.4615	32.0769	25.3846	20.4615		-0.360769
	SD	6.37201	8.29118	10.1533	11.4936
Article 13
	TABLE 2 | Differences pre and post-test.
	Pre-test	Post-test	post minus pre-test
	N	M	SD	t	d	N	M	SD	t	d	d
	D2TN	0.701	0.25	1.374+	0.49	0.24
	Test	(N = 16)	371.81	89.081			(N = 16)	403.88	97.118
	Con	(N = 16)	349.31	92.346			(N = 15)	351.27	115.803
	D2CP				0.297	0.1				0.792	0.28	0.18
	Test	(N = 16)	135.94	46.323			(N = 16)	148.19	45.809
	Con	(N = 16)	131.13	45.425			(N = 16)	134.67	49.209
	DF				0.659	0.22				1.013	0.36	0.14
	Test	(N = 18)	8.5	2.684			(N = 16)	8.94	2.265
	Con	(N = 17)	7.94	2.331			(N = 15)	8.07	2.52
	DB				0.964	0.32			1.512+ 0.55 0.22
	Test	(N = 18)	7.94	2.287			(N = 15)	8.4	2.473
	Con	(N = 17)	7.24	2.047			(N = 15)	7.13	2.1
		0.9
	STAXI – Trait Anger	19.81 ± 4.98	19.72 ± 4.75	20.28 ± 6.39	17.70 ± 5.73	0.029
	STAXI – Anger In	15.90 ± 3.51	16.91 ± 4.10	17.17 ± 4.57	16.77 ± 5.17	0.132
	STAXI – Anger Out	14.03 ± 4.07	14.10 ± 3.51	14.33 ± 5.06	14.08 ± 5.25	0.733
	STAXI – Anger Control	22.46 ± 5.04	22.59 ± 4.37	23.78 ± 6.04	24.22 ± 5.28	0.779
	FKK – Self Concept	31.79 ± 4.86	32.88 ± 4.63	34.72 ± 7.71	34.83 ± 6.41	0.438
	FKK – Internal LoC	32.72 ± 4.37	33.59 ± 4.05	34.89 ± 6.65	33.79 ± 6.16	0.19
	FKK – External LoC, social	25.03 ± 4.63	25.83 ± 4.47	26.44 ± 5.65	26.00 ± 7.07	0.402
	FKK – External LoC, fatalistic	24.94 ± 6.31	25.34 ± 5.80	21.94 ± 6.90	22.05 ± 8.64	0.843
	BPAQ – Physical	13.86 ± 4.10	13.58 ± 3.96	11.72 ± 5.39	11.56 ± 5.07	0.849
	BPAQ – Verbal	8.06 ± 2.94	7.66 ± 3.15	6.78 ± 3.18	7.00 ± 3.01	0.262
	BPAQ – Hostility	9.62 ± 1.99	9.03 ± 1.94	7.67 ± 3.25	7.89 ± 2.47	0.254
	BPAQ – Anger	4.52 ± 2.10	4.62 ± 1.97	4.88 ± 2.34	4.72 ± 2.42	0.621
	HSI – Tension	13.79 ± 2.92	12.7 ± 3.40	12.22 ± 3.60	12.67 ± 3.05	0.096
	HSI – Positive Affect	17.69 ± 2.66	17.68 ± 2.78	19.56 ± 3.22	19.78 ± 3.16	0.176
	HSI – Anxiety	11.17 ± 2.48	11.80 ± 3.20	10.94 ± 3.33	10.89 ± 4.01	0.448
	HSI – Depressed Affect	10.07 ± 3.16	9.69 ± 3.26	9.33 ± 4.07	9.72 ± 3.48	0.418
