# Supplementary material for: Effectiveness and mechanisms of the arts therapies in forensic care. A systematic review, narrative synthesis, and meta analysis
Source: Front Psychiatry. 2023 May 19;14:1128252. doi: 10.3389/fpsyt.2023.1128252 (PMC10235769; doi:10.3389/fpsyt.2023.1128252)
Supplement: Supplementary material 6 — Quality assessment of included studies. [file Data_Sheet_6.xlsx]

## Sheet: quality
Author (year)	intervention type	title	A1: Are the individuals selected to participate in the study likely to be representative of the target population?_x000D_ 1= very likely,_x000D_ 2= somewhat likely,_x000D_ 3= not likely,_x000D_ 4= can't tell	A2: percentage agreed participants 1= 80-100% agreement, 2= 60-79% agreement, 3= less than 60% agreement, 4 = not applicable, 5= can't tell	Rate section A: 1=strong (A1=1 and A2=1), 2=moderate (A1 =<2 and A2 =<2) of A1=<2 en A2=5 3=weak	B: indicate the study design:_x000D_ 1= rct,_x000D_ 2= controlled clinical trial,_x000D_ 3= cohort analytic (two group pre+post),_x000D_ 4= case-control,_x000D_ 5= cohort (one group pre+post (before and after)),_x000D_ 6= interrupted time series, _x000D_ 7= other specify, _x000D_ 8= can't tell	B: described as RCT?_x000D_ 1=no,(if NO, go to C),_x000D_ 2= yes (random allocation, randomly assigned and random assignment)	B: was method of randomization described? 1= no, 2 = yes (description of any method used to generate a random allocation sequence)	B: if yes, was methode appropiate? 1= no, 2= yes (see dictionary)	Rate section B: 1=strong (RCT or CCT), 2=moderate (cohort analytic, case control cohort design, interrupted time series), 3=weak	C1a: Where there important differences between the groups prior to the intervention?_x000D_ 1= yes,_x000D_ 2= no,_x000D_ 3= can't tell	C1b: examples of confounders such as race, gender, marital status/family, age, social economic status, level of eucation, health status, pre-intervention score, other	C2: If yes, indicate the percentage of relevant confounders that were controlled (either in the design (e.g. stratification, matching) or analysis)?_x000D_ 1 = 80-100% (most)_x000D_ 2 = 60-79% (some),_x000D_ 3 = less than 60% (few or non),_x000D_ 4 = can't tell	Rate section C:_x000D_ 1=strong (C1a=2 or C2=1),_x000D_ 2=moderate (C1a=1 & C2=2),_x000D_ 3=weak (C1a=1 & C2=3 or C1a=3 & C2=4	D1: Was (where) the outcome assessor(s) aware of the intervention or exposure status of participants?_x000D_ 1= yes,_x000D_ 2= no, _x000D_ 3= can't tell	D2: Where the study participants aware of the research question? 1= yes, 2= no, 3= can't tell	Rate section D: 1=strong (D1=2 & D2=2), 2=moderate (D1=2 or D2=2) or blinding is not descriped (D1 & D2=3), 3=weak (D1=1 and D2=1)	E1: Were data collection tools shown to be valid? 1= yes, 2= no, 3= can't tell	E2 Were data collecion tools shown to be reliable? 1= yes, 2= no, 3= can't tell	Rate section E: 1=strong (E1&E2 = 1), 2=moderate (E1=1 & E2 = 2 or E2=3), 3=weak (E1=2 or E1 & E2 =3)	F1: Were withdrawals and drop-outs reported in terms of numbers and/or reasons per group? 1= yes, 2= no, 3= can't tell, 4= not applicable (i.e. one time surveys or interviews)	F2: Indicate the percentage of participants completing the study. (if the percentage differs by groups, record the lowest). 1 = 80-100% 2 = 60-79% 3 = less than 60% 4 = can't tell 5 = not applicable (i.e. retrospective case-control)	Rate section F: 1=strong (F2=1)), 2=moderate (F2=2 or F2=5), 3=weak (F2=3 or F2= 4), 4 not applicable	Rating A	Rating B	Rating C	Rating D	Rating E	Rating F	Quality score based on A/B/C/D/E/F: 0 x 3 = 1 (STRONG); 1 x 3 = 2 (MODERATE); 2 or more x 3 = 3 (WEAK)
Gussak (2004)	AT	Art therapy with prison inmates: a pilot study	1	1	1	5	1		2	3	2	51% received psychotropic medication		1	1	1	3	2	3	3	2	1	1	1	3	1	3	3	1	3
Gussak (2006)	AT	Effects of art therapy with prison inmates: a follow-up study	1	1	1	1	1		2	1	1	Over 70% were white people	2	2	2	2	1	1	1	1	2	3	3	1	1	2	1	1	3	2
Gussak (2007)	AT	The effectiveness of art therapy in reducing depression in prison populations	1	1	1	5	1			3	2	51% received psychotropic medication		1	2	2	1	1	1	1	2	3	3	1	3	1	1	1	3	3
Qui (2017)	AT	Effect of an art brut therapy program called go beyond the schizophrenia (GBTS) on prison inmates with schizophrenia in mainland China - a randomized, longitudinal, and controlled trial	1	1	1	1	2	2	2	1	1	More male than female	4	3	3	1	3	1	1	1	1	1	1	1	1	3	3	1	1	3
Gussak (2009a)	AT	The effects of art therapy on male and female inmates: advancing the research base	1	1	1	3	1		2	3	1	Over 60% white people; more female than male; a bigger experimentalgroup than control group	2	2	2	2	1	1	1	1	1	3	3	1	3	2	1	1	3	3
Gussak (2009b)	AT	Comparing the effectiveness of art therapy on depression and locus of control of male and female inmates	1	1	1	3	1		2	3	1	Over 60% white people; more female than male; a bigger experimentalgroup than control group	2	2	2	2	1	1	1	1	2	3	3	1	3	2	1	1	3	3
Yu (2016)	AT	House-Tree-Person drawing therapy as an intervention for prisoners' prerelease anxiety	1	1	1	1	2	1		1	2		4	1	3	2	3	1	1	1	1		2	1	1	1	3	1	2	2
Hakvoort (2015)	MT	Influence of music therapy on coping skills and anger management in forensisch psychiatric patients: an exploratory study	1	2	2	3	2	2	2	2	3			3	1	3	2	3	1	3	1	1	1	2	2	3	2	3	1	3
Jeon (2017)	MT	The effectiveness of the Nanta-program on psychiatric symptoms, interpersonal relationships, and quality of life in forensic inpatients with schizophrenia	1	1	1	3	2	1	2	2	2			1	3	3	2	3	1	2	1	1	1	1	2	1	2	2	1	1
Kellet (2019)	MT	Group cognitive analytic music therapy: a quasi-experimental ffeasibility study conducted in a high secure hospital	1	3	3	2	1	2	1	1	1	Patients in G-CAMT group were more often diagnosed with Schizophrenia. All G-CAMT participants ( N = 10) had a history of substance misuse, with 7/10 having a history of suicide attempts.		3	2	3	2	3	1	2	1	2	2	3	1	3	2	2	2	3
Macfarlance (2019)	MT	Short-term music therapy attention and arousal regulation treatment (SMAART) for prisoners with posttraumatic stress disorder: a feasibility study	1	1	1	5	1			2	3			3	1	3	2	3	3	3	1	2	1	1	2	3	2	3	1	3
Thaut (1989)	MT	The influence of music therapy interventions on self-rated changes in relaxation, affect, and thought in psychiatric prisoner-patients	1	5	2	7, pre-post ( three treatment modalities)	1			3	3			3	n/a (self report)	3	2	2	2	3	2	4	3	2	3	3	2	3	3	3
Van Alphen (2019)	MT	Musical attention control training for psychotic psychiatric patients: an experimental pilot study in a forensic psychiatric hospital	1	2	2	1	1	1	1	1	2			1	1	3	2	3	1	2	1	1	1	2	1	1	2	2	1	1
Zeuch (2004)	MT	Results of music therapeutic relaxation in a social-therapeutic penal system: a qualitative-quantitative orientation study	1	5	2	5				2	n/a			3	1	3	2	3	3	3	4	1	1	2	2	3	2	3	1	3
Chen (2016)	MT	Randomized Trial of group music therapy with Chinese Prisoners: impact on anxiety, depression and self-esteem	1	1	1	1	2	2	2	1	2		1	1	1	3	2	1	1	1	1	1	1	1	1	1	2	1	1	1
Gold (2014)	MT	Music therapy for prisoners: Pilot randomised controlled trial and implications for evaluating psychosocial interventions	1	4	2	1	2	2	2	1	2			1	n/a (self report)	3	2	1	1	1	2	2	2	2	1	1	2	1	2	1
Gold (2020)	MT	Long-Term Effects of Short-Term Music Therapy for Prison Inmates: Six-Year Follow-Up of a Randomized Controlled Trial	1	4	2	1	2	2	2	1	2			1	n/a (self report)	3	2	1	1	1	2	2	2	2	1	1	2	1	2	1
Keulen - de Vos (2017)	DrT	Evoking emotional states in personality disordered offenders: an experimental pilot study of experiential drama therapy techniques	2		2	5				3	n/a			3	2	3	2	3	1	2	1	1	1	2	3	3	2	2	1	3
Van den Broek (2011)	combi	Arts therapies and schema focused therapy: a pilot study	1	1	1	1	2	2	2	1	2			1	2	2	1	1	1	1	4	5	4	1	1	1	1	1	4	1
Morris (2009)	DrT	An evaluation of group work as an intervention to reduce the impact of substance abuse misuse for offender patients in a high security hospital	2		2	5				3	n/a			3	3	3	3	3	3	3	1	2	2	2	3	3	3	3	2	3
Stallone (1993)	DrT	The effects of psychodrama on inmates within a structured residential behavior modification program	2	5	2	2				1	3			3	3	3	3	3	3	3	1	1	1	2	1	3	3	3	1	3
Testoni (2020)	DrT	Psychodrama in attenuated custody prison-based treatment of substance dependence: the promotion of changes in wellbeing, spontaneity, perceived self-efficacy, and alexithymia	2	5	2	5				3	n/a			3	3	3	3	1	1	1	1	1	1	2	3	3	3	1	1	3
Koch (2014)	DMT/DrT	Breaking barriers: evaluating an arts-based emotion regulation training in prison	1	5	2	2	1			1	2			2	1	3	2	1 (questionaires) / 3 (observation)	1 (questionaires) / 3 (observation)	2	3	4	3	2	1	2	2	2	3	2
