# Supplementary material for: Effectiveness and mechanisms of the arts therapies in forensic care. A systematic review, narrative synthesis, and meta analysis
Source: Front Psychiatry. 2023 May 19;14:1128252. doi: 10.3389/fpsyt.2023.1128252 (PMC10235769; doi:10.3389/fpsyt.2023.1128252)
Supplement: Supplementary material 7 — Intervention characteristics and mechanisms of change. [file Data_Sheet_7.xlsx]

## Sheet: Interventions characteristics
Study	Author (year)	Therapy Description	Duration, Frequency, Type	Co-interventions	Mechanisms of change (according to authors)
1	Gussak (2004)	Working from simple to complex, from individual art tasks to more dynamic interactions and group projects.	Group, 8 sessions, twice a week for four weeks.	-	It suggested an increased acceptance of each other and the environment, which may produce improved interaction with peers and staff. Color use, color accuracy, effort / energy, use of space, details, composition balance, line quality.
2	Gussak (2006)	Art therapy service program.	Group (4 pts), 8 sessions, once a week.	-	Working from simple to complex, and from individual art tasks to more group-focused activities. Creating an outside-inside box. This completed the transition from individual identity to a sense of belonging to a larger group.
3	Gussak (2007)	Working from simple to complex, from individual art tasks to more dynamic interactions and group projects.	Pilot study: 2 group session per week with 8 participants per group, for 4 weeks;	-	Art therapy sessions elevated mood, and stimulated more appropriate interactions. Color use, color accuracy, effort / energy, use of space, details, composition balance, line quality.
			Follow up study: 2 groups: art therapy vs no intervention. One session a week. Duration: unknown.
4	Qiu (2017)	GBTS program; non-directive approach to express emotions through painting and drawing without any limitations and to encourage creative self‐expression, communication of and insight into their concerns.	Group, 48 weekly sessions (120 min.) for G1. 16 weeks waiting and 32 weeks for G2. 4 prisoners in one group.	Group 1) also received the usual medical treatment.	Sublimation of libidinal and aggressive impulses and provide an approach for escape. Improving cooperation with staff, adherence to rules and improved social interaction. Reducing depression, anxiety, aggression and anger
5; 6	Gussak (2009 a,b)	Same as in Gussak 2004, 2006, 2007.	Group, 8 participants a group. 15 weeks, 1 session a week (duration: unknown).	-	Enjoyed of the art processes and results. Improvement of eye for detail and mood. Color use, color accuracy, effort / energy, use of space, details, composition balance, line quality.
7	Yu (2016)	House-Tree-Person drawing, followed by discussion.	10 sessions, twice a week in small groups.	-	Reflection on art stimulated right cognitions and insight. Relaxing and well-protected environment. Inner world. feelings, emotions and impulses are acknowledged and symbolically embodied in drawings. Transforming negative feelings into a motivating force, regaining sense of self-control.
8	Hakvoort (2015)	Standardized cognitive-behavioral music therapy anger management program tailored to the needs of forensic psychiatric patients, containing four stages.	Individual, 20 1-hr-a-week individual sessions.	CBT techniques in combination with music therapy.	Because patients perceive the music therapy situation to be ‘just about playing music’ they can reveal their typical coping and impulse regulation skills. Musical situations can evoke stress and offer practice skills. Enhancing coping skills.
9	Jeon (2017)	The program was led by a music therapist and a psychiatric nurse. NANTA intervention: Session 1-4: Learning basic rhythm of Nanta. Session 5-8: Practicing Nanta and preparing performance of Nanta with song'. Session 9-12 : Review all Nanta activities and playing Nanta performance.	Group, 12 sessions, 90 minutes once a week for 12 weeks.	Standard care	Non-verbal aspect encourages emotional expression and sharing. Alternation of tension and relaxation through variously implementing strong and weak drumming and fast and slow tempos allows exploration of tension, negative emotions and impulsiveness in a positive way.
10	Kellett (2019)	SG-CAMT with four structured stages each building on the previous one to develop manageable layers of learning.	Group, 16-session, manualized intervention, session duration 90-minutes.	Multi-disciplinary TAU.	Approach is time-limited, collaborative and relational which facilitates change through the use of mental representations of self and others. Strengthening social and relational functioning (social regulation, strengthening empathy and attachment). reducing anxiety, depression and PTSD.
11	Macfarlane (2019)	The SMAART protocolled intervention focused on the first steps of trauma treatment with homework assignments.	Individual, 6 sessions, maximum 60 minutes.	Music therapy Attention and Arousal Regulation Treatment.	Calming the stress response in the brain by incorporating abdominal breathing techniques, rhythmical entrainment, bilateral movement patterns in music with body percussion, and musical attention control training.
12	Thaut (1989)	Music group therapy, instrumental group improvisation, and music and progressive muscle relaxation.	Group (variating from 5, 6, 9 or 10 participants).	-	The processing of music stimuli in therapy follows general principles of music perception based on neuropsychological and aesthetic theories. Music evokes emotion, meaning, and arousal. Insight to cognitive skills, improving mood and relaxation.
13	Van Alphen (2019)	MACT training. Receptive musical exercises for focused and selected attention, building up to sustained attention, ending with alternating attention, carried out by three experienced NMT trained music therapists.	Group, max. 6 participants. Once a week for 30 minutes, 6 weeks.	TAU	The interventions target music brain mechanisms in structured music making or listening exercises to optimize attention processes. Improvement of cognitive skills such as (neuropsychological) attention.
14	Zeuch (2004)	Relaxation training with receptive music therapy. Each session divided in four phases. First phase: Crescendo-Bogan is played Qiuetly. Second phase: therapist pays attention to the body, while the music continues playing. Phase three: playing of the monochord and overtone singing. Phase four: posthypnotic suggestions.	Group, once a week for 60 minutes, 24 weeks.	Arousal Regulation Treatment.	Music works as an anchor for relaxation and helps to make a learning transfer. It stimulates sensibility, a higher level of self-awareness, expression of emotions and (self-)acceptance.
15	Chen (2015)	Intervention started with three introductory sessions to introduce three music therapy methods. Each session after the first three introductory sessions started with a discussion. Then group members and the therapist together selected one method described above to continue the process.	Group, 20 sessions twice weekly for 90 minutes per session.	Standard care.	Music supports to identify, explore, and express emotions in a positive way; it supports musical expression, elicit various emotional and physiological responses. It influences emotional experiences and provides a means for people to explore and express emotions, build up relationships, and experience autonomy.
16	Gold (2014)	No restrictions were placed on contents of music therapy. The practice was guided by the “essential” principles of a resource-oriented approach to music therapy, including, among others, “focussing on the client’s strengths and potentials” and “recognising the client’s competence related to his own therapy process” (Rolvsjord, Gold, & Stige, 2005)	No restrictions were placed on the frequency or duration of music therapy.	Standard activities.	Music therapy helps to improve poor motivation and fits the different attachment style of prisoners compared to the general population. Working mechanism further not clear.
17	Gold (2020)	A resource-oriented approach to music therapy to improve the clients’ motivations, needs, and agency in co determining music therapeutic aims and associated musical activities for the sessions. Playing in bands, instrumental tuition, recording music, music improvisation, songwriting and verbal reflections.	Group, 2-3/a week; individual in some cases. Length of the intervention not standardized.	Standard activities.	Music therapy improves mental health and/or facilitating behavioural change which helps possible precursors of recidivism. Former studies among prisoners found music therapy to improve anxiety, depression, and self-esteem.
18	Keulen - de Vos (2017)	Led by a drama therapist, that consisted of an introduction session, three experimental sessions (play of basic emotions, home family table, scene of neglect or violation, role switch and a ‘wrap-up’ session.	Group with nine participants, 5 sessions.	-	Play gives the opportunity to experiment, to find out more about a client’s inner feelings and thoughts. Reality-based work helps clients who often have an inability to think abstractly. Play promotes the client’s ability to empathize with the situation. Working experiential and experimental improved emotion regulation, motivation, well-being, self-management and decreases aggression/anger.
19	Morris (2009)	Workshops led by a psychodrama therapist to practice coping skills.	Group of 22 participants.	-	Dramatherapy improves awareness of problematic behaviours and prevention skills.
20	Stallone (1993)	Roleplay exploring emotions and behaviors related to problems in personally specific situations. warm- After the warm-up, inmates volunteer to work on material pertinent to them. After the action phase, the group shared their feelings about what had occurred and helped bring about closure for the protagonist.	Group, 52 weekly for 1.5 hours.	Regular activities of the intensive services program or no mental health treatment at all.	Gaining deeper understanding and insight through acting out or dramatizing past, present, or anticipated life situations and roles. The roles played are dynamic in structure, and therapeutic change occurs when the client can improve his or her individual role structure. This change is facilitated by the client learning about the dynamic interactions among all the roles involved.
21	Testoni (2020)	Each session included three phases: a warm-up exercise, the main action, and the final sharing.	Group, 21 weekly sessions, each lasting from 90 minutes to 2 hours.	-	Improving emotion and social regulation, motivation, well-being and self-management by exploring emotional experiences. This brings new solutions, increasing self-esteem and improving relational attitudes. The person-centered approach of psychodrama may empower these patients.
22	Koch (2015)	Anti-violence training consisting of Aikido stick fighting techniques, combined with roleplay (alternating perpetrator and victim roles) and body-oriented work.	Group, 5 sessions from 9.00-16.00 with 1,5 hours lunchbreak, Monday to Friday.	-	By practicing alternative behaviours during the training, the development of a constructive handling of emotion regulation and aggressive energy, and an improvement of social skills and empathy is assumed to be facilitated.
23	Van den Broek (2011)	Psychotherapy and Arts therapies, schema focused approach.	Group therapy. One session a week. Four sessions during a 3-month period.	Psychotherapy	The arts therapies trigger emotional states and healthy behavioral patterns.

## Sheet: synthesis of supposed MoC
Modality	mechanisms of change (synthesis)	in short	involved regulatory processes
AT	elements in the art making process (using more space, detail, and greater compositional integration) may stimulate awareness of surroundings and how clients relate to their surroundings. This may lead to an improved attitude and increased acceptance of each other and the environment, which may result in improved interaction with peers and staff (Gussak, 2004, 2009; Qui, 2016).	awareness of surroundings, leading to increased acceptance of each other and the environment	cognitive regulation; social regulation
AT	(Group) discussion on artwork stimulated prisoners to discover and formulate insights in cognitions and behaviour; the therapist guided this process towards helpful cognitions and behaviour. Also, working together artistically in a group created a sense of belonging to the group, stimulated supportive interactions and stimulated social acceptance. At last, the group art activities would help to i…	group work stimulates supportive interactions and social acceptance	cognitive regulation; social regulation
AT	the art making process itself had a regulatory and positive effect on mood. Patients enjoyed the art making process and were amazed at their end results, which may have improved their self esteem (Gussak 2004; 2006; 2007; 2009a/b; Yu, 2016).	joy in art making has possitive effect on mood and improves self esteem	emotion regulation
AT	The art making process is self-directing and undisturbed, which may allow prisoners to regain their sense of self-control (Yu, 2016). Fifth, the artwork may shed light on their inner world in a concrete way, which could therefore be acknowledged and symbolically embodied in artwork (Yu, 2016; Qui, 2016). In this way, negative feelings can be transformed into a motivating force, regain courage and…	self-direction in art work allows for sence of self control and regaining confidence	social regulation; cognitive regulation; emotion regulation
AT	art therapy created the possibility to express emotions, distress, impulses, and individual identity (Gussak, 2004, 2006, 2007; Yu, 2016; Qui, 2016). the artistic process could be an acceptable emotional escape (Gussak, 2004, 2006, 2007; Qui, 2016). The process of creative expression was also seen as an appropriate mean of self-expression, a status builder and a process to earn respect and friend…	self-expression (of emotions, distress, identity)	process of self-expression; emotion regulation
MT	calming the stress response, which is explained by the incorporation of abdominal breathing techniques, rhythmical entrainment, bilateral movement patterns in music with body percussion, and musical attention control training (Macfarlane, 2019). Furthermore, alternation of tension and relaxation through variously implementing strong and weak drumming and fast and slow tempos may allow exploration…	calming the stress respons, and to explore tension, negative emotions and impulsiveness	arousal regulation; emotion regulation
MT	structured music making or listening also seemed to optimize attention processes and thereby induce effects on complaints.	improving attention processes	cognitive regulation
MT	music supported to express, identify, and explore emotions in a positive way during music making in which emotional and physiological responses could be elicited and thereby be a mean to identify, explore and eventually influence emotional experiences. This seemed to lead the way towards insight, improving mood, self-awareness, and (self-) acceptance (Thaut, 1989; Van Alphen, 2019; Zeuch, 2004).	expression of emotions, leading to improved mood, insight, self-awareness, acceptance	emotion regulation
MT	music therapy offered practice for using other coping skills and learning impulse regulation skills (Hakvoort, 2015).	practicing impulse regulation and coping skills	impulse regulation (cognitive and emotion regulation)
MT	Also, music seemed to support social processes, by making music in a group which necessitates working together and can strengthen relationships. In individual expression, music could stimulate feelings of autonomy (Chen, 2015; Kellett, 2019).	group therapy supports social processes	social regulation
DrT	Roleplay provided understanding and insight by dramatizing past, present, life situations and roles (Stallone, 1993).	practicing different perspectives	cognitive regulation
DrT	Dramatherapy offered the opportunity to experiment, to find out more about a client’s feelings and thoughts through play. Role-play and mirroring in drama therapy may yield effects by self-reflection and thereby increasing awareness of problematic behaviours, prevention of this behavior, promoting ability to empathize and developing solution skills (Morris, 2009), which may increase self-esteem a…	exploring emotions and self-reflection	emotion regulation; cognitive regulation; social regulation
DrT	Drama therapeutic techniques like enactment, playing multiple parts of the self, role reversal, doubling, soliloquy, and future projection (Moreno, 1946, 1959, 1972) offered preparation for situations, in prison and when released (Stallone, 1993). These drama roles assist behavior change and self-expression.	self-expression, leading to insight and behaviour change	process of self-expression; cognitive regulation
DMT	DMT used the mechanism of constant changing roles of the inmate (perpetrator vs victim) to reactivate situations where violent behaviour was executed/encountered. The Aikido stick fighting techniques combined with drama therapy and body psychotherapeutic interventions sensitized inmates to perceive psychosomatic changes of self and others. The practicing of alternative behaviours helped to develo…	reactivating reactive situations, and learning to use alternative behaviours through sensitization towards others	impulse regulation (cognitive and emotion regulation)
Combi	Van den Broek and colleagues (2011) described the experiential character and the potential of the arts therapies to trigger emotional states and spontaneity via the use of artistic media and experiential exercises. Evoking emotional states can help forensic patients who are emotionally detached to open up for therapeutic processes (Van den Broek et al., 2011).	evoking emotional states to open up for therapeutic processes	emotion regulation
